# Supplementary material for: The adult human testis transcriptional cell atlas
Source: Cell Res. 2018 Oct 12;28(12):1141–57. doi: 10.1038/s41422-018-0099-2 (PMC6274646; doi:10.1038/s41422-018-0099-2)
Supplement: Supplementary file 11 — Supplementary information, Table S3 [file 41422_2018_99_MOESM11_ESM.xlsx]

## Sheet: GENE
Supplementary information, Table S3: Lists of Genes that Showed Differential Expression Patterns during Germ Cell Transitions.
1->2 up	1->2 Down	2->3 up	2->3 Down	3->4 up	3->4 Down	4->5 up	4->5 Down	5->6 up	5->6 Down	6->7 up	6->7 Down	7->8 Up	7->8 Down
CALR	RPS12	ZCWPW1	RPS2	ANKRD7	VCX3B	TEX40	HNRNPA2B1	HMGB4	LDHC	PRM2	ERICH2	PRM2	MRVI1-AS1
PTMA	FKBP8	SCML1	RPS18	CRNDE	HMGB1	CMTM2	SYCP3	SPTY2D1-AS1	LYAR	TNP1	FAM209A	DCUN1D1	C9orf9
SMC1B	TPT1	SYCP3	H3F3B	YBX1	VCX	DKKL1	CALM2	OAZ3	GTF2A2	PRM1	H3F3B	CRISP2	CCDC179
PRSS50	PABPC1	TEX101	RPS28	COX7A2	CLSPN	CDKN3	HMGB2	C20orf141	RP5-1023B21.1	AC007557.1	FAM209B	LELP1	TNP1
SDF2L1	RPS4X	DPH7	RPS15	PHF7	HERC5	GPX4	HORMAD1	SPATA42	SPINK2	LELP1	MS4A6E	NUPR2	TBX18-AS1
DPEP3	GNB2L1	TEX30	RPSA	RP11-620J15.3	TEX19	AQP5	TPTE	CEP170	HSP90AA1	TSACC	SPACA4	GPX4	RPL34
VCX2	CCNI	DSTN	APRT	H3F3B	SMC3	C1orf194	TOP2A	NFKBIB	C7orf55	LINC00467	WDR74	C10orf62	TEX35
PRSS21	TUBB	TEX19	RPL13	NDUFAF3	PTMA	TSACC	STMN1	CCSER2	CCDC110	GPX4	CALCOCO2	SPATA3	COX7A2
HMGN2	GLTSCR2	HLA-B	RPL36	SPINK2	PRSS50	ADAD1	ATP6V1G1	TNP1	SNRPC	RABIF	ATPIF1	SMCP	RPL9
DMRTB1	ZNF428	INCA1	SOD1	OVOS2	VCX3A	LINC00467	RCN2	SH3RF2	MCHR2-AS1	C10orf62	CDKN3	OAZ3	MIR193BHG
VCX	PCSK1N	CLSPN	RPL18A	LDHC	MT-CO2	CRISP2	DUT	GLUL	TBPL1	GLUL	CFAP36	GSG1	ROPN1B
EIF5B	YBX3	SYCP2	SNU13	ALKBH7	MT-CO3	ROPN1L	EIF1B	C1orf100	CCNB2	GAPDHS	ACTL7B	UBL4B	RPS14
CIRBP	ID4	DNAJC1	RPLP0	KRBOX1	TKTL1	PGK2	PTMA	NUPR2	CCT6B	ODF2	TMCO2	GLUL	C2orf88
SSR4	RPS19	PRAP1	ACTG1	TMEM99	DSTN	H2AFJ	TERF2IP	C10orf62	SERF2	RP11-322N21.2	YBX1	PROCA1	TCP10L
SNRPB	ID1	TOP2A	TRMT112	BRDT	DPH7	RNF114	C5orf47	LINC00919	AC004381.6	UBA52	ACTRT3	ACAP1	CALM3
TUBA3D	LMO4	MEIOB	PAFAH1B3	H2AFZ	EIF5B	TRIM13	CKS2	SCP2D1	ZMYND10	RPS27	ANKRD7	TPPP2	IQCF2
SSX3	SIX1	ABCA5	NOP10	RP11-390F4.3	MT-CO1	ROPN1B	WBSCR22	BAG1	ANKRD7	RPL37A	CCT2	DNAJC4	FAM71E1
SERBP1	FOXP1	DUT	RPS21	TDRG1	ZCCHC17	DYNLRB2	SYCP1	IQCF2	UQCR10	ARPP19	FAM8A1	TSPAN16	ROPN1L
PPIA	RPL18A	HORMAD1	MIF	LAPTM4A	GINS2	CREM	HLA-B	EIF4H	SHFM1	SPATA3	C20orf195	CTD-2568A17.1	FAM229A
TOP2A	TCF3	SYCE2	RPS25	STMN1	VCX2	OBSL1	ROMO1	LELP1	CCDC173	SPEM1	UBB	C19orf70	RPL37A
DNMT1	FAM92A1	TMEM59	DMRT1	SPATA8	NPTX2	ACRBP	SPINT2	PRM1	SPAG6	TPPP2	NDUFB4	FSCN3	RAB21
SRSF2	SERPINE2	SMC1B	SMS	GSTM3	TAF12	ARL4A	SRSF3	RNF151	YWHAQ	RPL13	CCDC185	BPIFA3	AC007557.1
CENPU	STK24	TEX12	RPS27	PABPC1	HELLS	PDXK	PPIA	C2orf57	COPRS	TCEB2	C2orf40	NDUFA13	RPL31
PDIA6	GNAS	PIGP	ATP5E	LINC01206	MALAT1	LCA5L	RPS17	C17orf105	PPP3R2	GSG1	SAP18	PCYT2	LINC00467
TMEM258	RPL11	RNF212B	RPL37A	TAF9	HPRT1	CCDC110	TBCA	GTSF1L	VDAC2	C9orf24	BRDT	MORN3	C17orf105
SPINT2	RPS6	GPAA1	RPS19	PSENEN	SCML1	ROPN1	TEX101	HEMGN	HSBP1	IQCF2	ACOT13	RPL32	NFKBIB
SLBP	MFF	SPATA22	RPL19	ARL6IP1	ZCWPW1	CABYR	HNRNPA3	SPEM1	CCT4	RP4-584D14.6	NDRG3	RANGAP1	RPL35A
HSPA5	DNAJB6	PSMA8	RPL7A	C7orf55	LUZP1	GGN	HIST1H4C	IQCF1	PSMG1	CRISP2	G2E3	TEX38	RP11-251P6.1
SRP9	RPL23A	RAD51AP2	RPS16	ASRGL1	TEX15	UBC	SMC1B	TPPP2	DBF4	SH3RF2	NDUFB2	BOD1L2	RPL5
VCX3B	UTF1	SYCP1	FAU	ATPIF1	UQCRH	MLF1	NCL	PRM2	GS1-259H13.2	RPL35	UQCRB	PHOSPHO1	TIMD4
HORMAD1	S100A10	VPS29	TMA7	CETN3	FAM105A	BAG5	DNMT1	CCDC179	MNS1	RPL32	PABPC1	CCNY	RPS25
SYCP3	ID2	C11orf85	RPL41	KHDRBS3	DPEP3	LARP6	ATP5E	YWHAZ	SPATA8	C20orf141	ASB17	CCDC91	HMGB4
CTCFL	RPL13A	FAM9C	GPX1	CFAP53	GAGE2A	LINC01191	MT-ND4	TEX37	SIVA1	DCUN1D1	SCCPDH	ALDOA	TUBG1
EI24	STK31	C5orf47	PRDX1	LYAR	FAM9C	IZUMO4	MT-CO2	FAM71B	COX6A1	OAZ3	KDELR2	PHKG2	RPL15
APLP2	AES	RP13-347D8.7	LAPTM4A	IZUMO4	PRIM1	FAM92A1	PTGES3	AC007557.1	CCDC42	SPATA24	SUN3	C3orf22	AKIRIN1
SYCE3	RPL32	PSMD1	RPL35	SLC25A31	SDF2L1	SPA17	TMEM147	KIF5C	RPL39L	ACAP1	CCDC168	C16orf82	MIR7515HG
LAMTOR1	PABPC4	SYCE1	COX20	COPRS	BCAP31	GK2	DNAJB6	GLRX2	PTTG1	IQCF1	PCMT1	UBA52	C10orf82
NDUFC1	L1TD1	SMC3	RPS8	GTF2A2	PAGE1	APH1B	MRFAP1	DNAJB8	PABPC1	CXCL16	ZC3H14	TCP11	C1orf100
MRPL20	BTF3	BCAP31	RPL15	ZPBP	CDC6	KIF9	PRSS21	TSPAN16	PFN4	SPATA19	SAXO1	RNF138	RPS20
PNMA5	FAM150B	YEATS4	RPL28	ITGB6	ERP29	LRRC73	PNISR	FAM71A	CLGN	IQCF3	RPS7	SPATA42	KIF2B
SPCS1	RPL18	VCX3B	PFN1	ZMYND10	ATP1B3	CCDC89	MT-ND3	EIF4E	OBSL1	FAM187B	RPL23A	CARHSP1	FGF14-AS1
ATP6V0B	PTRHD1	TCTEX1D2	C4orf48	LDHAL6B	SMC1B	CCDC173	RBX1	CCDC91	PRKCDBP	TSSK6	MAEL	CLPB	GNG2
ATRAID	PMAIP1	TAOK3	RPL12	YBX2	BTG3	USP44	SNRPB	C2orf88	ZPBP2	PHF7	DNAJB7	REEP6	IQCF1
HERC5	C15orf61	DMC1	CENPF	SETX	CST3	GNAS	SOD1	RP11-402G3.5	LRWD1	C11orf71	NDUFB6	STARD10	LINC00226
PAGE1	KRT18	WNK1	TUBA1B	SCCPDH	DNAJC1	ACR	ARL6IP1	GSG1	KTN1	MIR193BHG	TNFAIP6	MYL6B	ISCA1
MYDGF	MAGEB2	CENPU	RPL29	PTTG1	FAM9B	ACTL7B	TMCO1	MIR193BHG	CRNDE	RPS24	GNG5	C17orf74	HEMGN
FMR1NB	RPL38	SYNGR4	RPS24	NDUFB4	CYSTM1	FAM229B	YEATS4	TP53TG5	LINC01016	RPS6	LINC01001	SH3RF2	UBC
CRELD2	ALDOA	CT47B1	RPS23	COX7B2	VPS29	SPACA1	MT-CO3	TFAM	SPATA22	C2orf57	LRWD1	RPL29	ZNF91
GAGE2A	GYG1	BEND2	EEF1D	LRWD1	CENPH	LINC00301	SRSF2	AKIRIN1	KRT10	ADRM1	CWC15	C9orf173	FBL
MLEC	USP11	CYSTM1	TXNDC17	GKAP1	C20orf24	SSMEM1	MEIOB	PCP2	SCCPDH	CTD-2568A17.1	TEX33	PFDN5	PSMC1
TUBA3C	YBX1	SFR1	PRAME	SPAG6	IER3IP1	BOD1L2	RPL21	SPATA12	CETN1	CLPB	FEM1B	GAPDHS	RP11-768G7.2
SNRPD1	MYO6	MPC1	C11orf31	H2AFJ	TALDO1	TRIM36	NASP	SMCP	DYDC1	FTL	GKAP1	RP11-195F19.5	SLIT1-AS1
TUBA3E	EIF3H	CTNNAL1	FTH1	TSACC	CT55	SWI5	MT-ATP6	C10orf120	RP5-942I16.1	PSMF1	WBSCR28	NDUFA3	RP11-286O18.1
CAMTA1	YPEL2	CCDC73	RPL32	HSPA4L	HIST1H4C	UBE2N	RPL18	OXCT2	NDUFA8	TEX36-AS1	APH1B	LRTOMT	ZNF345
CLNS1A	TJP1	ZPBP2	OAZ1	SHCBP1L	GGCT	HSPB9	MT-CYB	SAMD4A	KRBOX1	FSCN3	C1orf111	SPEM1	ARPC5L
GINS2	BBX	C20orf24	COX6A1	GS1-259H13.2	CTCFL	SPACA7	EIF5	IRGC	NAA20	NDUFA13	RP11-498B4.5	RPS24	RP5-971N18.3
TIMM8B	NEIL2	CNTRL	FTL	DAW1	CT47B1	SPATA16	MT-CO1	FAM120B	COX7B2	SPATA33	HINT1	THEG	CNN1
LRPAP1	RPL3	CCNE2	C20orf27	TCP10L	NASP	ZC3H14	HNRNPK	CCNY	DYNLT1	PHOSPHO1	SUN5	SPTY2D1-AS1	SPATA24
BOLA3	C1QBP	MLF1	NME1	DYNLRB2	TAOK3	PGAM2	SMC4	IQCF3	SPESP1	TSPAN16	ZCRB1	SMKR1	LINC01350
DDX21	TLK1	HDAC6	RANBP1	DZIP1	ARPC5	TCP11	SNRPE	OTUB2	MRPL43	DGCR14	RP11-502N13.2	SLFNL1	RPL30
HMGB2	FAM26F	TEX264	RHOXF1	SPATA4	POLR2F	CCER1	LY6K	2018-03-08	UBB	REEP6	C11orf65	PTP4A1	EFCAB1
TMSB10	SMARCA1	KIF1A	EI24	BBIP1	2018-09-07	ALKBH7	CASC5	FAM71E1	NPM1	CEP170	C12orf60	C9orf16	LYPLA1
CNIH1	RPSA	KCNQ1OT1	BSG	PFDN5	TSPYL2	DDX20	SLBP	DCUN1D1	MORF4L1	SBDS	PDCL2	CIB1	RPL7A
HMGB1	C9orf16	RNF34	RPL23A	TUBB4B	FAM175A	ERICH2	TEX30	CAPZA3	CNTRL	RP11-168L7.3	DYNLRB2	MRPS25	EEF2
FAM173A	SSBP3	TMEM147	RPL38	RCN2	DENR	RP11-195F19.5	SETX	AKAP1	DNAJA1	SMCP	CREB1	DGCR6L	RNF114
ERH	PTOV1	CDC6	HMGA1	BCAP29	RBM17	C20orf195	CIRBP	ADIG	LYRM5	LEMD1	CCDC89	DUSP15	RPL26
HSP90B1	RHOC	HSPA2	CFL1	MLLT10	GPBP1	SCCPDH	CTSL	SPATA3-AS1	NKAPL	SPATA6	SCOC	FAM195B	RP11-80B9.4
ISCU	NEDD4L	YME1L1	TMSB10	CFAP36	CYP20A1	LINC00643	HNRNPH3	FNDC8	ZPBP	FNDC8	ATP5L	CDIPT-AS1	CEP350
H2AFV	COTL1	NPTX2	RPS14	CCDC173	SMCHD1	ZMYND15	SELT	LINC00608	COX7A2	UBE2J1	BRI3	ALKBH7	PRRX1
2018-09-15	RPL14	AC005324.6	PSIP1	DYDC1	RNF212B	TEX38	RP11-620J15.3	SPERT	C6orf48	SNRPD2	CAST	ODF3L2	DYNLRB2
PRDX4	RPL12	IFT88	ESX1	FAM229B	SYCE2	C17orf64	RHEB	BZW1	PSENEN	TEX37	C2orf74	TSSK6	DNALI1
HELLS	UBXN6	STAG3	SAP25	LINC00668	NDUFA4	FTMT	TEX12	BANF2	REEP5	RP11-630C16.1	C1orf185	LYPD4	SNRPD2
TKTL1	C1QTNF4	MAP1LC3B	RPL13A	SPATA22	ATP2B1	CT62	CHIC2	PRSS37	TUBA3C	RPS3A	ATG3	PPDPF	C9orf116
SRSF3	RPS24	HORMAD2	MARCKSL1	LINC01120	SSX3	GLIPR1L1	MT-ND1	SPATA3	FBXO25	PROCA1	C10orf120	FAM46C	SPERT
SIL1	DPPA2	FBXO47	SOHLH1	DPY19L2	PSMD1	TFDP2	TM2D1	GTF3C2-AS1	SRP14	TCP11	FAM186A	ODF2	RFPL3S
MEIOC	ME2	MEIOC	RPL14	CCT6B	RPLP1	CETN1	EIF4A2	DNAJA4	NDUFB3	POLR2I	DDX5	RABAC1	C2orf73
CLSPN	RPS5	EEA1	ACTB	TDRD10	KCNQ1OT1	WDR53	PPIG	TTLL2	PSMD4	UBL4B	COX6C	CCDC57	ROPN1
RBM44	CITED2	C9orf84	RPLP2	GLIPR1L2	CBX1	HRASLS5	HNRNPA0	TUBA4A	GOT1	CCNY	DESI1	RP11-217B7.3	MAPRE3
COX7B	FST	AAMDC	NACA	LINC00654	EGFL7	MORN5	SNX6	C10orf82	GLIPR1L2	RPL7A	CA9	ABHD1	SCP2D1
APRT	RPS20	HLA-C	LAMTOR4	SSNA1	PIGP	PSMG1	CCP110	ACP1	SUPT20H	IQCF5	CCIN	LINC00347	TPT1
ANP32B	YWHAB	C14orf39	CALM1	CCDC110	HMOX2	C11orf71	SRSF9	C9orf9	CCNA1	TNP2	UBXN4	RP11-496I9.1	GOLM1
C1D	LY6E	RAD9B	RPL10A	KLHDC9	ZNF280B	CAMK4	DMRTC2	RP11-322N21.2	CCNH	MORN3	PTK7	RP11-73G16.3	RP11-197N18.7
ZCCHC17	RAC3	CCDC79	RPL22	RUVBL2	SSR4	RP1-202O8.3	GABARAPL2	TSSK2	KIF5B	EIF5A2	LCA5L	FAM71F2	GSKIP
MRPS26	BLVRA	RBL2	TLE1	TPTE	C19orf60	FILIP1L	BTG3	FAM187B	KIF9	PCP2	CTNNA2	CCDC37-AS1	TFAM
TMED9	RPL22L1	SMCHD1	GCSH	ROPN1L	TMED9	C11orf88	RPS26	RP5-1051H14.2	NDUFC1	C5orf52	IQGAP2	CXCL16	BTF3
SYCE1	RRBP1	CYP20A1	MYL6	CALM2	CCNB1IP1	C5orf49	PCBP2	CUL9	SPATA16	SPATA42	RPL7	ERI3	LINC00927
SQLE	RPL37	HIST1H4C	RPS7	TBL2	INCA1	SVIP	SMC3	SLIT1-AS1	ACTG1	C17orf74	EQTN	SHARPIN	ZNF677
NIFK	NFKBIA	CNTD1	SOX4	APH1B	KIF1A	FAM229A	TDRG1	GAPDHS	SNRPA1	C16orf78	CXXC5	UBXN6	TCEB1
PPP1R14A	RPL9	STRIP2	RPL37	OBSL1	TMEM258	RP5-942I16.1	MTX2	DNAJB7	PA2G4	PAQR7	H2AFV	UBE2N	SPATA33
TTC3	EEF2	KIF21A	GAPDH	FKBP4	CENPV	C12orf50	C11orf31	LINC01350	C21orf59	TMEM53	SPACA3	ISG20L2	IFT172
NOP56	PALM3	SPO11	RPL39	BTF3L4	APLP2	C17orf97	DZIP3	CABS1	TMBIM4	FLJ27354	SNU13	PAQR7	KB-1083B1.1
NEDD8	VIPR2	MRPL18	MYL12A	TMBIM4	HIST1H1A	CLDND2	DDX24	TEKT5	RP11-705C15.4	AC010649.1	RBBP6	GPR137	MRPL51
GGH	THRA	IQSEC3	DYNLL1	MORF4L1	EPB41L2	CEP41	H2AFZ	CNN1	PABPC3	CT83	AASDHPPT	PAFAH1B1	MSMP
ACRC	DTNB	LPCAT2	RPL23	YPEL1	RAD51C	MCHR2-AS1	ZCWPW1	IFT172	ZC2HC1C	RPL3	LACE1	MS4A14	RP11-619L12.4
TAF12	RPS16	HPRT1	RPS19BP1	RFX4	C19orf52	RGMB-AS1	GPAA1	ZNF683	ASRGL1	RPS29	CKB	MAP1LC3A	RP11-232C2.2
DHX29	TUBA1A	ZCCHC17	PTS	CCDC112	IQSEC3	NRIP3	MT-ND5	SMKR1	PSMB7	CAPZA3	FTMT	LPIN1	RPL3
MYL6	TOMM34	LUZP1	WDR34	COX6B2	CHID1	TEKT1	SFPQ	DGCR14	EMC2	UQCC2	ARID2	MOSPD3	CEP295NL
UQCRH	BTF3L4	C18orf63	RPS12	RBMXL2	CHAF1A	RPL10L	DAZL	PTK7	ESD	RPL29	LPGAT1	AK1	FHL5
KDELR2	MEX3B	GPAT2	PRDX5	EIF1	GPAA1	TMCO2	SELK	MAP3K14-AS1	MKRN1	DGCR6L	SYPL1	METAP1	CYLC2
TXN	BMPR1B	PRDM9	RPS29	GPX4	WBSCR22	MNS1	RBM39	LEMD1	CKLF	ARHGAP26-AS1	PEX5L-AS2	GAPDH	DNAJB1
GTF3C6	CNTNAP2	DMRTC2	RPL6	EIF4A2	CCDC73	C11orf97	BANF1	SPATA24	RAB11A	RPS18	EIF3E	LEMD1	VPS45
HBQ1	CEBPD	C15orf43	SERF2	SERPINB6	CMC2	ATPIF1	PARK7	FBXO39	KPNA5	RP11-402G3.5	GABARAPL1	MZT2B	SMIM6
MAD2L1	TMEM55A	OTUD6A	ACTL8	RPL15	LLNLR-245B6.1	DYRK3	SNRPD1	ACTL9	SUMO2	PKM	RP11-166P13.4	LINC00608	GAS8
DENR	BAG6	SYCE3	RPLP1	PSIP1	EPB41	ACTRT3	HNRNPC	RP11-168L7.3	GYG1	HMOX2	KPNA2	RPL19	ACTL7B
RPA2	PHGDH	PRSS50	TXN	DBI	ASF1B	PPIL6	HSPA2	FAM71C	SNRPB2	SPANXC	COMMD3	NBR1	XXyac-YX155B6.5
RHEB	ARL3	RRM1	LSM7	SLTM	UBE2T	AC138647.1	KDM5B	TEX35	TUBA3D	HIP1	CLDN12	TMEM210	RPL24
COA1	TMEM14C	LINC01024	UBE2C	CEP70	NFATC2IP	SPATA17	MLLT10	AC009487.4	YBEY	RPL41	PEX5	OSER1	IZUMO2
BOLL	RPL34	TUBA3D	RPL26	DDX4	RP13-347D8.7	NME5	RP11-390F4.3	TSSK6	HSPA5	CXorf65	LUZP1	SLC39A13	IRGC
FKBP2	ASNS	ANKRD31	TUBB4B	PPP1R42	SAE1	BRDT	RPS2	H1FNT	APH1B	PFDN5	CREM	VRK3	TSKS
PGRMC1	IFI16	THAP7	CCT6A	RPL13	RRM2	YBX1	HLTF	PRSS58	INO80C	MSTO1	FAM153B	TMCO5A	C3orf30
DEK	ITGB1	EMC7	RPL3	PDXK	MRPL18	TEKT2	RBM8A	OSBPL10	ATP5E	PIK3R3.1	ACRV1	PCP2	PLAC8L1
CDKN2D	GFRA1	AC004381.6	AGTRAP	PENK	GPAT2	HMGB4	ERH	FAM166A	CIR1	DGCR6	NRBP1	BRWD1-AS2	RP11-165M1.3
ESCO1	CNN1	SPESP1	CIRBP	FKBP8	HMCES	C7orf61	MT-ND2	CXorf65	ACTL6A	RP11-126O1.2	LYZL2	NDUFA9	PRKAR2A
MRFAP1	NFIB	VCX	TIMM13	RPL39L	TCTEX1D2	FAM177A1	NIPBL	IQCF6	RAN	RPL30	NLRP1	GSTM3	ARPC2
NCL	HSPB1	C8orf88	ASB9	UPF3A	PEG10	FUZ	RPN2	PRH1	LRRIQ3	SPATA18	BBX	PRKCZ	RP13-436F16.1
NDUFC2	GPI	EYA3	GTF3A	EEF1A1	PGRMC1	C17orf50	RPS12	TEX36-AS1	ATP6V1F	COX8C	SLPI	HAGLR	NDUFA2
WDR83OS	RPS10	SNX16	HSPB1	LACTB2	FMR1NB	TTC29	VIMP	UBE2J1	CCDC62	RANGAP1	LRRC73	FBXW5	CCIN
AC240274.1	PSIP1	SPDYA	ATP5I	DYNLL1	CRIP2	WDR78	HENMT1	CXCL16	SHCBP1L	BZW1	SPACA1	ARL4A	RP13-401N8.1
RTN3	NOC4L	SELK	RPL10	KDM5B	LPCAT2	CFAP36	SRSF5	MKRN2	H2AFJ	RPL26	SCAND1	RP11-322N21.2	TTLL2
CHCHD10	RAD21	IQCB1	PARP1	AKAP12	RNF34	TRAPPC2P1	TMEM99	PRKAR2A	TUBA3E	BAG1	GS1-124K5.4	LASP1	YBX1
TERF1	CIB1	CCNB3	TUBA1C	CTD-2015H6.3	NUSAP1	C1orf158	MAD2L1	PSMF1	BUD31	RP5-1051H14.2	GMCL1	TSPAN1	FAM92A1
RPS26	DCAF12	CCDC53	RPS10	SPATA17	CHEK1	GSTM3	CBX1	C17orf74	MRPL47	TEX35	EIF5B	SRP54	ELL
ZWINT	SBNO1	XKR9	PTGES2	PIWIL1	JADE3	PRPH	ARFGAP3	CCDC185	COMMD8	C11orf42	GK2	SLC25A39	FBXO39
SMC3	PIWIL4	GINS2	ATP5J2	CCNA1	THAP7	ADGB	HSP90AA1	CCDC80	DBI	RND2	YBX3	GABRG3-AS1	RNF151
C5orf47	IDH2	TRAFD1	RPS17	SAYSD1	APMAP	PFN4	SUMO2	PCCB	CD47	AQP5	OLAH	AC012594.1	RGMB-AS1
C1orf43	CD55	TUBG1	NDUFB7	DDX25	ADAL	C6orf10	NAE1	ATP6V1A	UBL5	TAF10	TES	FIBP	RPS3A
SEC11A	CDK17	ATP6AP1	RPS6	SYPL1	RTN3	CDRT15	ANKRD31	TRIM36	NDUFAF3	RPL34	DDX4	PRR30	CEP112
WIPI2	C19orf84	ZC3H13	CTBP2	YBX3	HAUS5	CDRT15L2	TRMT112	ZFAND3	RGCC	LINC01191	LDHC	PGAM2	JARID2-AS1
ACTB	GCC2	CEP350	RPL34	PFN4	RPA2	LYZL2	ATP6V0B	ISG20L2	AC002467.7	LPIN1	AC015971.2	TSSK3	BAG5
NDUFAF3	MTPN	HIF1A	TCEB2	CETN1	MPC1	EQTN	CNBP	C20orf173	SPCS1	RPL31	ZPBP	MAD2L2	RP11-597D13.8
DYNLL1	SUPT5H	GGCT	ARL2	DNAJA1	PTPN12	TMEM89	PPP4C	RP11-421P23.1	SLIRP	RPL11	PIBF1	PCGF5	PRRX2-AS1
MED30	RPL26	CCNDBP1	TBCB	PLA2G16	ABCA5	LKAAEAR1	ZC3H13	CCDC188	CCDC146	C19orf70	PFN4	FIS1	RPL11
SDHD	IRF2BPL	HSPA14	NDUFA2	SPAG1	PAGE2	TULP2	UBA2	COLCA1	GGNBP2	RANGRF	ACAT1	SEC14L1	COX5A
VCX3A	EYA2	LLNLR-245B6.1	RPL24	TKTL2	FLYWCH2	LACE1	SRRM2	SBDS	C15orf61	RPL36	NUPL2	RP11-109E10.1	FBXO25
YWHAE	ATP9A	ATP6AP2	NUDC	CCDC158	CAP1	ARMC4	RPL18A	FAM229A	RP6-91H8.2	STMN1	IK	CCDC136	APOPT1
UNK	DCAF4L1	CFDP1	RPL27	MFF	COA1	IQGAP2	ACTR10	RAB21	BRDT	ODF3L2	HNRNPF	TCEB2	SPATA19
GTPBP4	GNB2	PHIP	CFAP97	ATP5B	NOP56	ARMC3	MEIOC	FAM205C	ATP5J	UBXN6	TRAPPC2P1	IGSF11-AS1	RP4-586O15.1
GCSH	ADRM1	MAGEA10	PDLIM1	CCDC136	GDI2	LINC00694	KHDRBS1	GPI	CENPF	TMEM31	PRSS54	AZIN2	COX8C
DDOST	DLK1	BRD8	NENF	LINC01016	BRCA1	RP11-326A19.3	UNK	ACSL1	RPS7	RPS14	ZNF330	FKBP8	AKAP3
DESI2	WASF1	CASC5	RPL27A	CALM3	MYDGF	C20orf144	HSP90AB1	SMIM6	NME5	RP11-286O18.1	SVIP	SPATA18	PCAT6
NMT2	PDCL3	CCDC88A	POLR2I	IQUB	SYCE1	C11orf65	RPS21	RP11-630C16.1	LZTFL1	THBS3	PSD3	C17orf50	FAM104A
ROMO1	PFDN5	C19orf57	HNRNPF	LVCAT1	CDC45	FAM104A	KRIT1	MORN3	PBK	NDUFA3	DIAPH3	ELOF1	C6orf99
PRIM1	ELOVL4	CCDC172	HMBS	SRPK2	C19orf57	PACRG	HNRNPM	RP11-619L12.4	SYCE3	PRH1	TMEM190	PKM	LINC00919
NMRAL1	RPS18	HMGB2	NHP2	PPP3R2	C1QBP	EPHA6	CCT8	GOLM1	SEC61G	C16orf82	FAM71A	ZNF649-AS1	TUBA4A
TPR	DNAJB1	UBE2F	OST4	RPL37A	HDDC3	C2orf73	POLR2K	PROCA1	CFAP53	RPS10	ERGIC2	C5orf52	RP11-958J22.3
NDUFB1	PIWIL2	CMC2	POLD2	TTC21A	CCNDBP1	TPP2	FKBP2	PPP2R2B	HN1	MFAP3L	MTPAP	SPCS1	GNB2L1
C15orf48	BFSP1	STXBP1	SRM	EP400NL	PRAP1	RPL13	SLTM	PRM3	DAD1	TCP10L	SMIM14	ELP5	UBE2D3
ZNF280B	RPL19	POU2F2	COX4I1	SGOL2	SLC39A1	TEKT3	RPS28	AKAP4	GKAP1	MAPT-AS1	CD46	MAD1L1	RP11-102C16.3
CKB	ZNF462	GDPD1	MZT2A	STK31	MAGEC2	LYZL6	VAMP2	SLC38A7	UPF3A	ACTL7A	RP11-467L13.7	BCL2L14	NDUFAF3
SMC4	PODXL2	HMOX2	HSP90AB1	RBM46	RAB6A	IFT57	SON	NAA38	TPR	METAP1	TRIM13	TMEM120A	CCDC159
HNRNPAB	RPS15A	TMEM116	PRELID1	LINC00865	ANP32B	TIPARP-AS1	RBBP4	PTP4A1	CCDC59	PPDPF	ZBTB20	MFAP3L	RP11-369E15.3
RIC8A	MEF2C	ARPC5	RPS3A	CCDC74B	TCL1A	C1orf185	HIST1H2AA	CTD-2647E9.3	KPNA2	MEA1	TOPORS	AKAP1	C5orf49
WDR34	IGLON5	IFT81	ELAVL2	C6orf48	ATP6V0E1	MAATS1	FABP5	GNG2	AKAP12	RP11-758P17.3	RNF148	ETNK2	RP11-452K12.4
MESDC2	PKN1	FMR1NB	MZT2B	LINC00467	DUT	C12orf60	PTBP2	FSCN3	UAP1	EDRF1-AS1	RNF151	WI2-2373I1.2	RP5-1051H14.2
MANF	HEY1	EFCAB13	SPATS2L	SNAPC1	CASP8AP2	PIP5K1B	TMED10	ACTL7A	ATP5B	KIF2C	EMC10	MAP2K2	CMTM2
NASP	NDUFS4	RNF216	SLIRP	KPNA2	PRDM9	RP11-146F11.1	IFT81	METAP1	LCA5L	ODF3B	CCER1	ZDHHC19	MRPL36
SNRPC	RPS3A	PRSS21	H3F3A	TCP10	KREMEN2	SPATA6	BRD7	FBL	UBE2J2	FBL	AC109829.1	FAM195A	CDC5L
PLEKHJ1	C12orf75	RIMKLB	RPL8	ANKRD30BL	HDAC1	TEX33	MT-ND4L	FGF14-AS1	DDX25	TSPAN1	DAB1-AS1	ATXN1L	EIF3H
YWHAQ	MSL3	C1orf146	MIEN1	C4orf3	ITFG1	MPC2	THOC7	RP11-768G7.2	ISOC2	PGAM2	OAZ2	CANX	TOMM7
TMED10	ST13	DDX1	NDUFB9	KIF9	DTD1	TSC22D1	TAX1BP1	RP5-956O18.2	SKP1	NDUFV3	C20orf173	RCC1	RP11-12M5.1
HIGD1A	HSPH1	KDELR2	GNL3	ZBTB32	ACSS2	RP11-360D2.1	PDIA3	RP11-544A12.4	LRR1	UQCRQ	TIPARP	PLBD2	TRABD2A
TCTEX1D2	FHL1	SHCBP1L	AHI1	AC004381.6	MPP2	PPP1R7	FMR1NB	SPATA18	PPP1R1C	C10orf53	RP11-665J16.1	PSORS1C1	C18orf32
BTG3	ANXA11	PAGE4	MGMT	RPS6	COCH	NADK2	VRK1	RP4-584D14.6	RP4-665J23.1	SPATA32	DDA1	LINC00521	CREM
KNOP1	EEF1B2	RBM6	GADD45GIP1	PABPC3	MXI1	RPP38	HNRNPH1	TMEM31	TUBB4B	RP11-402G3.3	LINC00919	DNAJB8	DKKL1
SNRPE	MRPL36	DNAJB11	HMGN1	LINC00837	HMGB2	PDHA2	DPEP3	C16orf78	PPP1R42	CYP17A1-AS1	KIF9	C19orf43	S100A8
NOC3L	TCF4	PDE6D	DCTPP1	ARL3	ESCO2	SPATA33	DMRTB1	FAM71F1	DPCD	DNAJC4	RTKN2	PHACTR2-AS1	BPI
NPM1	COMMD3	FBXO11	RPS11	AC062017.1	FZD3	EFCAB11	MRPL20	TRIM42	C1orf56	MRPS15	CD55	MPC2	RPS29
TEX101	TSPYL5	SGK494	PNMA1	COX7C	RNF216	DBI	CNIH4	ARPP19	NDUFB5	RP11-364B14.1	C1orf56	GNAS	TRIM42
DSCR8	RGS10	CCDC144A	PPDPF	MRPL54	MED11	PTTG1	SQLE	SPATA19	ATPIF1	FAM120B	C8orf88	C12orf54	RP1-202O8.3
DMRT1	ZNF518A	HINT1	MRPL20	TPD52L3	SYCP3	CDIPT-AS1	DDX46	CCDC168	MRPL34	RPS15	ANKRD9	HBZ	RP11-834C11.5
PRAME	ADAR	CBX1	COPRS	STK33	NRBF2	NACA2	PDCD7	PFN3	TPRKB	GDPD3	TEX43	ZNF571-AS1	KLHDC9
VBP1	FGFR3	SGSM3	HNRNPDL	C21orf59	U2SURP	FEM1B	VAPA	CAST	2018-09-15	EIF3G	SLC44A2	RNF44	RP4-584D14.6
POLR2D	CHD7	EXOC5	CAMTA1	UQCR10	HIF1A	NLRP1	RBM46	GPRC5B	SSBP1	RPL38	CHMP5	RPL35	ERGIC3
DAZL	TUBA1B	CCDC90B	CBX3	HVCN1	GOLGA7	CFAP206	MIS18A	CTA-243E7.1	NUDT4	C3orf22	OSCP1	C16orf13	RNF141
C19orf60	SEPP1	CALM2	RNH1	UBB	USP9X	GKAP1	ART3	S100A10	SH3GLB1	AKAP4	PPP2R5E	SELK	GSTO2
DPM1	RP11-80F22.15	HMCES	DESI2	WDR87	PARN	PLK1	PIGP	LYPLA1	SUMO1	ARPC5L	ADSSL1	PPP2R5A	PSMA4
RNASEH2A	EIF3F	TOP2B	COMMD6	MRGBP	IQCB1	CTNNA2	HSP90B1	G2E3	VDAC3	ARL2	C19orf71	ATP1B3	RP11-561E1.1
CHAF1A	BNC2	LY6K	DEK	C3orf62	TTC3	LRWD1	PRKDC	MAPK3	SAYSD1	FUNDC2	IL13RA2	AC002115.5	CCSER1
COX17	EPC1	LTBP4	RBM3	PLEKHO1	PAGE2B	MBD3L1	DCUN1D5	SPPL2C	MRPL14	AC004070.1	LATS2	GINM1	MFI2-AS1
TCL1A	LYPLA1	DZIP3	RAN	RP13-735L24.1	COX7B	NOL4	LSM6	AC016912.3	HINT1	CCDC179	USP46	CCDC53	AC009299.2
GINM1	BLMH	HAUS5	GAGE2A	RPL7	PRDX4	CH17-140K24.2	SNAPC1	CST8	PSMG2	SSR4	C21orf91	FAAP20	RP11-152O14.4
SNX6	HDAC2	OAZ2	SEC61G	FAM174A	GDPD1	CAMLG	PAGE2B	GIGYF2	IZUMO4	SLIT1-AS1	SSMEM1	GPX1	PRSS37
P4HB	SYNE2	PKMYT1	MAGEA4	NUF2	SNRNP40	FANK1	SAE1	ARID2	XRCC6	BPIFA3	USP16	HIP1	PPP2R3C
METAP2	PRDX6	TTC32	MAP7D3	ART3	PXDN	SPACA3	MYEF2	EHD1	ANKLE2	RP11-106M3.3	RP11-101C21.4	GUCA1A	DYNLL2
SAR1B	MIR22HG	FBXO25	CYC1	THOC7	NRBP1	PFKP	NPM1	ZNF706	CCDC34	AC009487.4	RBM8A	WBP2NL	SPATA7
HNRNPC	KLHL23	C19orf52	HOXB4	FLJ35934	ITM2B	CFAP126	UBN1	DCDC2C	RPL10L	HYPM	LINC01377	ANAPC11	EDRF1-AS1
RAB1A	FAM25G	ADAL	LSM4	RPS7	CHCHD2	PPP1R36	PRSS50	MIR7515HG	UQCRFS1	XXyac-YX155B6.5	TFB1M	TMEM53	GSTK1
RPL41	DUSP4	YIPF4	ASAH1	CCDC74A	FEN1	LYZL1	PSMA8	CARHSP1	ANAPC11	SPANXD	TRIM17	RAD23B	RPS23
RBFA	SURF2	C12orf65	PLEKHJ1	ARL4A	PHTF2	ATP6V1E2	PSPC1	LINC01227	LDHA	RP11-219E7.2	TIPARP-AS1	EGLN2	FAM71B
ATP6V0E1	EIF1	CCNB1IP1	AP3S1	AC022007.5	BAZ2A	XRCC6BP1	WDR83OS	CLPB	RPL26L1	ZNF124	RNF141	PSMD6	RP11-664D1.1
TXNDC15	LPIN2	ATF7IP2	NIFK	RPS10	LTBP4	LINC01016	RBM44	ELL	NACA2	RPL27A	TP53TG5	TPI1	MS4A5
SRSF7	PPP2R1A	COX8C	RPL11	AURKAIP1	PIGS	KLHL10	DGUOK	NDUFA13	CCT5	FHL1	SHCBP1L	NSUN4	RP11-778H2.1
BIRC5	EPB41L3	CLGN	HMGN2	CMTM2	RRM1	CYLC2	M6PR	DGCR6	CCDC83	SPANXB1	APPBP2	SLC38A7	ACP1
POLR3H	AKR1B1	EID3	CKB	C20orf85	GTF2H2	FAM24A	IMPA1	AC007557.4	ILF2	CDHR2	HRASLS	CYB5R2	COLCA1
C11orf31	RP4-625H18.2	CRY1	SLC39A4	CCDC146	MARK3	CIB4	C11orf85	LINC01001	CDK7	TSPAN6	CCDC173	ZFAND3	2018-03-08
SCML1	CUL4A	PRPF31	TBL1XR1	TCP10L2	ARHGEF10	NPIPB15	ILF3	RP13-401N8.1	NDUFS6	C11orf1	SPATA25	PRPH	POLR2I
JTB	HACD4	PEG10	CISD1	NEK2	SNRPB	TEX22	CENPH	RP11-219E7.2	NEK2	RP11-619L12.4	RPS15A	SKP1	KIZ
KRTCAP3	DPPA4	CCDC171	ARPC2	RPL7A	ASAP1	RP11-10A14.3	NUF2	CD55	RP11-231D20.2	C12orf54	AC004510.3	ENO1	PSMA7
C8orf59	RPS23	CNIH4	MPG	WDR54	PDAP1	COX7A2	NKTR	PAQR7	GOLGA4	RP11-415J8.5	KPNA6	CAPZB	TTC23L
REC8	KMT2C	HFM1	EIF4EBP1	DPCD	FBLN1	LDHC	IQCB1	C2orf40	EWSR1	NTRK3-AS1	KLHL7	ZNF688	FAM229B
SPDL1	DPYSL2	PDCD7	NME3	EGLN2	PRPF8	OSER1	RAC1	TMEM205	C22orf23	CYLC1	KXD1	VTI1B	RP11-38C18.3
H2AFY	RDX	MYOM2	POLRMT	DDX19B	LAGE3	BRAP	MDC1	NDNF	SYCP2	MSMP	SOX30	PSMA6	CFL1
TUBA1C	RALY	RP11-620J15.3	EDF1	KRTCAP2	SLC25A36	LINC00943	PHF14	AGPAT2	SERBP1	FGF14-AS1	LMNB2	PHPT1	MOK
BLOC1S2	UGCG	PRIM1	BOP1	CCDC42	MCM3AP-AS1	PRSS54	THRAP3	AGPAT3	SLC9B1	MT-ND3	RP11-561E1.1	POMC	IQGAP2
ASF1B	RPL21	C11orf70	TRAPPC2L	C22orf23	BBX	MPST	SSB	S100A11	MYEOV2	MT-ND2	DNAJC15	STX8	PPP1CC
TMX2	SERPINI1	POLE	NDUFB1	RFX2	ATOX1	FAM209B	MTF2	LRRD1	C16orf95		TFDP2	ARHGAP35	LKAAEAR1
FAM98C	RAB6B	NIPBL	DPCD	RSPH1	PSMB2	OSCP1	SGOL2	CFAP44-AS1	MRPS22		SLC35A5	RPS5	RPS8
ORMDL1	GABRB3	TAF12	CCND1	BAZ2B	ATP11C	GOLGA6L2	SLC25A31	RP11-147C23.1	MRPS33		SYCE3	ODF1	UBE2J1
PCID2	HES1	ME2	NDUFA11	HOXB-AS1	C21orf58	LINC01304	U2SURP	WDR64	CSNK2B		POMP	ZNF706	RP11-168L7.3
CT45A10	MDFI	CCDC152	QDPR	SAC3D1	DENND2C	SUN3	TMEM179B	MSTO1	TRIM13		CEBPZ	KIF2C	TOMM5
SIVA1	RPL35	VPS35	SIGIRR	FAM228A	ZWINT	LRRC39	PSMD1	UBL4B	MRPL22		RP4-586O15.1	NDUFS8	RP11-1223D19.1
SOHLH2	SMAD9	NAP1L1	SSX2IP	RPUSD3	STRIP2	CFAP45	CFDP1	ST6GALNAC2	SF3B6		RP11-360D2.1	SGCA	GPRC5B
DYNLT1	DOCK8	BRCA1	C12orf49	PIFO	ANAPC5	TIMD4	PSMD5-AS1	TBX18-AS1	BOLL		USMG5	MACROD2-AS1	PSME3
TMX1	PCMTD1	EIF2S2	PAK2	C16orf86	TMED2	H1FNT	ARGLU1	TEX26	BRD8		TEX29	DUSP18	RP11-758P17.3
MKI67	VAT1	RP11-195F19.5	RSL24D1	RP1-202O8.3	GGH	C10orf53	TPR	TUBB6	PDHA2		SPACA7	DPP7	RP5-1023B21.1
RBM8A	TECR	RNF32	APEX1	COMMD4	AUNIP	C9orf135	XKR9	SRRM5	PRPF40A		SAR1B	SLC27A5	SPA17
PRMT5	ANXA5	GPBP1	ACRC	FAU	ZMAT2	CCDC54	DYNLL1	ANKEF1	FAM228A		LYZL6	CUTA	FAM205C
FAM9B	NACC2	MTFR1	POLR2A	PSMB5	DDX46	RP11-758P17.3	SF3B1	C19orf71	C14orf166		C17orf64	C7orf73	LPAR6
YEATS4	UPP1	FAM105A	FAM96B	SLCO6A1	TNIP2	ACRV1	RPS19	FLJ27354	ATP5F1		IRF1	HBP1	S100A11
PAPOLA	PKM	FZD3	PEBP1	FBXW5	CCDC167	YBX3	AK9	RP11-17A4.3	CENPU		TDRD6	NUP35	OTUD6B-AS1
SYCE2	ENHO	PBX3	YIF1A	LINC00657	ZW10	DFNB59	XRCC6	LAPTM4A	CISD1		MTCH2	SMG9	YBX2
TIPIN	RPL17	TOPAZ1	MRPL15	CFAP206	KNOP1	ODC1	TCEA1	C19orf70	C11orf88		TSSK4	CHID1	RP11-180C1.1
ESCO2	SKAP2	TAF11	EBNA1BP2	PPP1R35	BEND2	AHRR	C11orf58	LTN1	HSP90B1		XYLT2	PSMC5	CAPSL
ZDHHC4	ATXN1	MAEL	EIF3K	SNX14	RPS4Y1	IFI27L1	OCIAD1	PHF2	AURKA		PCF11	RAB3IP	MBD3L1
CENPH	ECHS1	SCAF11	EXOSC5	SERF2	ORMDL1	SH3GL3	CLTA	C16orf82	CMTM2		C6orf10	TREH	NUDT21
NDUFA11	PALM	HIGD1A	RPS26	MRPS15	YME1L1	KLF4	ATP5A1	AC007325.4	HDGFL1		EIF1AX	SORBS3	C17orf64
DDX46	ELAVL2	CEP57L1	NME4	FBXO43	LAMTOR5	STAT4	SCML1	SH3BP5	IK		CACUL1	MRGBP	CAST
CFL1	GKAP1	CCP110	AKR1A1	B9D1	CERCAM	REEP3	NOVA1	FHL1	PFDN4		DUSP13	HSPA4L	C20orf173
NME1	SERTAD4-AS1	FBXL5	RPS9	YBEY	MAGEA3	C7orf62	HSPA8	SLPI	ITGB3BP		HINT3	PRDX5	SOCS7
APP	SESN2	PSPC1	RPS20	ZWILCH	ORC6	CCDC83	COX7A2L	ACTRT2	COX6C		PSMD3	TIMM50	TP53TG5
PRC1	CCDC144NL-AS1	2018-09-07	DRAP1	SLC9B1	MAGEA1	C4orf45	RAD51AP2	LINC01548	USP8		MYH3	TPP2	LINC01548
HNRNPD	PLPPR5	TPTE	PGP	SPA17	PRPF31	TNFAIP6	POLR2J3	CRISP2	KRTCAP2		TEKT2	GRINA	DBI
CMC2	RAB3IP	CDKN2C	TAF6	ACTG1	OSTC	HRASLS	ARL1	C12orf54	COX17		LINC01487	CRAT	ATP5J2
HNRNPR	RHOBTB3	GOLGA2	YWHAB	GRINA	U82695.5	CTD-2184C24.2	RAN	TSKS	SSNA1		RP11-470L19.6	CYSTM1	TEX29
PSMB3	GAPDH	RAD21L1	TTF1	SLC2A14	SDHC	CARHSP1	PFDN2	RP11-286O18.1	SAP18		CCDC82	SERINC3	RPS11
ESF1	EGR4	EIF2S1	FHL1	GCA	TCHH	TPD52L3	ARIH2	MAPRE3	LACTB2		USP44	C19orf53	RPS13
IQCB1	LCA5	PHYHIPL	SLC25A6	STRBP	C1D	SPATA4	DDX17	HIP1	COX7C		RP11-219J21.1	CYB5R4	SERP2
SMC6	TMEM14A	MAGEA9B	ALKBH2	CKS2	MZT2A	ACOT13	PARP1	TANGO6	MRPS15		GOLGA6L10	PTPMT1	CRYBG3
ORC6	NUDT4	ART3	CD3EAP	LZTFL1	MTFR1	LYZL4	S100PBP	ODF2	MRPL51		TEKT5	KCNIP2-AS1	C7orf61
GNL3	RPLP1	HESX1	GSTP1	BUB1	AAMDC	C9orf9	CDCA8	C1orf234	METAP2		STK32C	ODC1	CHKA
SNRNP25	HOXC9	PCGF6	NMRAL1	ATP5E	TMEM230	RP11-496H1.2	CETN3	PCAT6	PDE6D		DGAT2	C19orf24	RP11-407A16.3
SLC35B2	KRT8	HLA-A	GAMT	PRPS1L1	DNAJB11	EHD1	RNPS1	CDK6	CHCHD2		SPATA4	LSMEM2	RP11-526P6.1
SAE1	LIN7B	USP9X	RCAN3	RPL24	RBBP7	GOT1	CCDC14	LINC00494	CHST13		PSMG1	LINC01191	TSC22D1
PPIB	MLLT3	PCM1	MDH2	COPS5	AADAT	PCYT2	PCBP1	AC113607.2	C14orf1		ZMYND15	C4orf48	CATSPERD
SNRPD3	FSD1	USP37	FKBP4	CTC-338M12.5	KIAA1429	ARHGAP9	SUGP2	RNF141	DRG1		ARMC3	TSPAN6	IQCF5
CASP8AP2	GUK1	CIAPIN1	PGK1	RNF10	SIVA1	SPANXN3	HELLS	MFAP3L	SUB1		HOMEZ	TUSC2	HOOK1
MLF2	S100A11	FAM9B	NOP56	CKLF	TMEM80	2018-03-10	H1F0	TMCO2	CDKL2		PSMG2	TESC	PCM1
HSPA2	DUSP5	ASZ1	CCDC34	LINC01191	MAGEA10	H1FOO	UBL5	RP1-17K7.3	SUCLG1		CLDND2	TMBIM6	SIRPD
PAK1IP1	GPR137	CCDC36	GAGE1	PPP1CC	SGSM3	SNAP29	HNRNPDL	HSPA1L	AC003075.4		SMAD1-AS2	UBQLN3	LINC01333
SUMO2	TTC39C	SUGP2	PLPP2	DECR1	ACAA2	CCDC182	PDIA6	AC007163.6	DNAAF1		CEP41	AGBL5	CBY3
WBP11	CHPT1	RAB6A	RAC3	GTSF1	PTPRA	RP11-101C21.4	HIGD1A	CAP1	CCT7		PTTG1	GUK1	TMCO2
MRPL15	ETV5	FLYWCH2	CCNB1	PBK	HDAC6	GPR85	C14orf39	WDR74	LRRC34		PBK	RPS15	MRPL57
RPL23	ROR2	TPR	ALDOA	EFCAB10	MRPS26	IZUMO2	CKAP2	GSTO2	CCDC65		CFAP206	RNF38	CT62
FABP5	IGF2BP1	TCEANC2	ECH1	RP11-80F22.15	DDX24	NUPR2	TMED2	FHL5	GSTM3		ROPN1	FAM76B	RANBP1
TRIM44	KCNQ2	TMEM50B	EIF1	ACAT1	USP1	BBS5	CRY1	RP11-665J16.1	DYNC1I2		DDX25	PRM3	TEKT5
CHID1	TXNIP	EIF1B	PSAP	C12orf75	KMT5C	SPATA9	DDX1	RNF138	LLPH		MAN1A1	SH3GL3	UBL3
NUSAP1	RPL39	TIPRL	ARMC10	C1orf194	FANCA	ADAM30	HNRNPR	RP11-38C18.3	TCTE3		LYZL1	DHX57	CTDSPL2
EIF4G2	ZBTB16	ACSS2	C19orf53	NUB1	TGS1	TMIGD3	RAD9B	UBQLNL	MRPS9		PLCZ1	MFF	IQCD
SEC11C	ST3GAL4	CPT2	ISOC1	PILRB	SPECC1	PRKAA1	RB1CC1	SPATA32	TEX264		MALSU1	NELFE	C14orf28
UBE2Q2	UXS1	PXMP2	C12orf75	FAM181A	KLC1	ACTRT2	VCX3B	RP11-846C15.2	CDK5RAP3		SMIM23	SPATC1	IFT57
DTD1	UROS	TEX15	PTMA	FAM225A	TTC1	LINC00658	SENP6	CDKN1C	SRP9		NUB1	DYRK1B	RPL7
NARS	NUDT14	NARF	LENG1	AP2B1	TERF1	C4orf17	FANCL	DKFZP434K028	CHURC1		TMEM191C	RP11-304L19.4	LINC01364
OIP5	SERINC2	BAZ1A	ASNA1	CRAT	KIF21A	PRR30	CCNI	CCDC159	PRPS1L1		WSB1	LINC00851	PFKP
FBXW2	RPL5	PAX6	IRF2BPL	RP11-1006G14.2	ISY1	RP11-597D13.8	CDC37L1	REXO1	SRP19		CENPJ	PARD6A	RPL27A
FBLN1	FAM43A	LRRC49	COPE	PCSK4	LSM7	PAFAH1B1	ZDHHC4	SIRT2	PSMA1		ETNK1	RP11-834C11.4	CETN1
PRPSAP2	UBA1	TIGD3	TPT1	TYMS	SDHD	PDCL2	MLF2	RFPL3S	GLIPR1L1		LINC01198	ADIG	RPL6
HSBP1	OSER1	2018-03-05	ATP5G2	SNU13	MSH2	DNALI1	CCDC73	ACAP1	MAGOH		ZNF829	SARAF	CTA-243E7.1
DNAJC19	ATF5	NKAP	HNRNPA1	ZC2HC1C	EIF2S1	C1orf87	CHRAC1	CBY3	DYNC2LI1		PDZD2	OPTN	RP3-417L20.4
POLR2E	STX3	MTCH2	COPS5	SEC61G	TOPAZ1	ZNRF4	SRSF11	AC105339.1	SNRPG		SIRT1	HDLBP	RPS18
RANBP1	AGGF1	PEG3	FAM213A	AGBL5	GTF2E2	ADAM32	BUB1B	ITPR3	DCAF7		CAPN3	RP11-146F11.1	PPP2R1B
VPS35	TANC2	TSC22D3	EEF2	DBF4	CNOT6L	TMCO5A	LUC7L3	CTDSPL2	RNMT		NDUFC2	RAB11FIP4	C20orf85
TRAPPC1	RNF146	C3orf14	C9orf16	PPP1R1C	RALBP1	MAD1L1	TMEM258	FUNDC2	LINC01210		DPM1	MTFR1L	FAM209A
TMEM50B	IGF2BP2	S100PBP	EEF1A1	RP11-482D24.2	SH3KBP1	RCN1	POLR2L	RGS6	TMEM243		WDR26	EIF3G	CDC14A
LMAN2	CLTB	RAD51C	ARHGEF26	SLC4A8	NUP107	RP11-561E1.1	UBE2B	RP11-80B9.4	CSNK1A1		NDUFA5	TPD52L3	ASGR1
PRKDC	PBX1	CCDC18	NDUFA12	TMPRSS12	RFC2	SPACA4	VCX	REEP6	LRRC39		TUBA3C	SELM	MLEC
RWDD1	RPL27	TMF1	NCBP2	WFDC3	C11orf85	ASB17	LINC01206	PKM	CENPW		PPP6R1	CRNDE	FANCD2OS
HSPA14	LINC01030	SETD9	POLE3	LRRCC1	FAM76A	SMCP	SCAF11	RP11-369E15.3	PAIP2B		SPG20	YPEL5	PSD3
IFT22	CSNK1E	BUD31	AP1S1	MRVI1-AS1	EIF3J	SPATA7	SDF2L1	CTD-2568A17.1	TKTL2		TXNDC2	RPS19	VARS
SPESP1	KCTD13	TMEM5	MRPL14	KB-1592A4.15	CPT2	TCTE3	ITSN2	FAM134B	SNX14		C11orf97	SLC25A46	PPP4R1-AS1
SLF1	FARP1	MALAT1	PHPT1	WDR60	ISCU	CTB-181F24.1	PRELID1	KIF2C	LINC01351		SERP2	LRRD1	IDI1
ZC3H15	BAIAP2	PSMD5-AS1	LSM3	DNAI1	CTSA	FAM209A	SPDL1	RP11-180C1.1	RPL36AL		ACR	FUNDC2	MRPL42
CT55	SCT	AC159540.1	BEND4	NAA20	FN3KRP	C6orf118	TAF11	KRT15	PPP3CC		RPL10L	TP53I11	MAPK3
CALM2	SLC9A3R2	CT55	C16orf13	ADAM18	ARL1	TTC39A	EEA1	FAM60A	PCID2		C11orf70	FAM217A	LYPD6B
ESX1	SOX17	RP11-160H22.5	TRAPPC4	FAM216A	BBS7	GS1-124K5.4	ASZ1	BAG5	DNAL1		GGH	OAZ1	RP11-231D20.2
COX20	TLK2	CHID1	C12orf10	AC005082.12	NAE1	TPRG1	PRMT1	CTNNA3	MMADHC		GGNBP2	CTB-35F21.2	CCDC25
SELT	EIF3L	CSPP1	MIB2	RPL23A	RIC8A	C3orf38	CLNS1A	INPP1	LRRCC1		RBM7	SLC22A23	CDKN3
YDJC	SERPING1	NUP107	COPS8	CCDC62	EYA3	ATAD1	ANAPC15	MEX3B	ZNF846		SPATA5	ACSBG2	PXYLP1
C9orf142	CPEB1	TPST1	TMEM183A	CAPNS1	VBP1	UBL4B	STAU1	HOOK1	GLT8D1		MNS1	RHBDD2	RP11-201M22.1
SAP25	SATB1	PDHA1	MRPS34	PCYT2	P4HB	CLU	ANP32B	C11orf42	DYRK3		AKAP3	DYNLL1	RP11-374M1.3
GAGE1	CCDC106	SLC35F5	TECR	CDKN3	CENPU	C9orf116	JMJD1C	LPIN1	CCT3		DHX36	COL9A3	EIF5A2
FAM105A	HABP4	CDC45	JARID2	BBOF1	WDR6	RP5-1023B21.1	CCT6A	C7orf31	EMC7		PSMB1	PPP1R11	SBDS
PGP	APBB1	TERF2IP	CHD6	ADAM2	TUBA3D	OLFML2B	ZSWIM7	GID4	LVCAT1		RP11-545G3.1	TPGS2	CFAP20
BSG	ISL1	GOLGB1	PPP1CA	IFT27	NUTF2	SLIRP	HLA-C	TSPAN1	GEMIN6		CMTM2	PHF2	INPP1
RECK	GNAQ	RHEB	KIT	FAM225B	NKAP	ZPBP	ATP5G1	LINGO1-AS1	ATP6V0D1		TTC25	TOLLIP	TBC1D26
PCMT1	SEC63	ZW10	SLC25A37	RP11-399E6.1	MAGEA11	ADAM29	UBE2F	C4orf36	GALNT3		TEKT1	SENP8	RP11-347D21.1
TEX11	PARD3	RBM17	KLHL15	CFAP97	ANKHD1	CXXC5	RUVBL1	LPP	CEP19		SUV39H2	UBA5	STMN1
CUTC	SLC25A6	C4orf32	NDUFA13	MORN5	MROH1	FAIM2	PRDX5	C20orf144	MRPL42		XRCC6BP1	MRPS7	MPST
DR1	HENMT1	AC020956.3	THOC6	AIMP2	LDHB	DAB1-AS1	TRIP11	ITIH4	CEBPZOS		C11orf94	BZW1	AC079779.5
CYC1	TNRC6B	NPC2	UBE2S	RPL10L	SNRPD2	IQCF5	COX8C	RP5-1022J11.2	IFT74		HMGN1	ADO	ATAD1
NDUFV3	BAZ1A	SLC6A16	MRPL54	ISOC2	TMEM116	RP5-937E21.8	CANX	CCIN	TRAPPC2L		CDC40	TMEM31	ABCC3
NDUFA3	SPOCD1	C15orf48	POP7	RPL38	RSRP1	C4orf47	HOOK2	RNF133	TTK		ARL4D	CENPU	RPL39L
VRK1	CBL	ARFGEF1	CCDC88C	YIPF2	UPF2	RP3-417L20.4	DMC1	RP11-304L19.4	WBP11		LRCH4	RP5-956O18.2	CAPRIN1
POLR2F	ZFP36L1	THOC2	MLX	DDX39A	PTK2	MRPL36	DDB1	HPCA	CRYZL1		FKBP7	SLC22A18	RPS15A
ECH1	HOPX	RBBP8	BRD3	CTC-523E23.1	PIGT	RP4-586O15.1	RPSA	CDHR2	KDELR2		DNAJC2	RND2	BAG1
MED31	MROH6	SPAG4	SH3BGRL3	ENDOG	NPRL3	LINC01183	SYCP2	SLC25A37	PIH1D2		CWC27	RGS22	RP1-27K12.4
KIF5B	PIP4K2A	ARL1	TLE4	LINC00882	NAPA	CCDC105	KIF20B	CCDC70	UBE2L3		TEX30	DDX3Y	RPLP2
DNAJC9	RBFOX3	CALY	PDCD2	DNALI1	LSM2	ERGIC2	HLA-A	EHBP1	TUSC1		CRADD	NRDC	CCDC102B
FDX1	CERS6	NFAT5	PIM3	CCNB2	SLF1	GGNBP2	EXOSC7	RP11-502N13.2	MDH1B		SRRM1	FNDC4	CFAP44-AS1
KHDRBS1	SOD1	BOD1L1	AGPAT2	RPL3	STAG3	DUSP13	BOD1L1	DNAJC4	RAE1		NEBL	PGK2	SMYD2
TSEN15	SDC2	MACF1	ENOPH1	FANK1	MAGEA6	MAGI1	PPA1	UBE2N	PRRC2C		TJP3	PAOX	FAM81B
RBBP4	GAN	PLPP1	COPS6	OPTN	C16orf70	SAP18	ZNF302	CEP112	CYCS		IFT20	C2orf57	CTD-2143L24.1
TFB2M	SIAH2	NRXN2	NFIC	C15orf61	FHOD1	TSSK4	MRPS6	FAM71F2	PSMD7		KLF11	SLAIN2	TRIM36
MAPK6	MYO10	RAB41	FOXK1	CFAP43	LINC01001	LINC01125	TTC3	DYRK4	CEBPZ		CCDC110	INPP5K	CTD-2647E9.3
UBE2C	RALA	UBXN4	GNG5	DIXDC1	MLEC	NDRG3	ATP6AP2	RP11-519M16.1	BBIP1		AK5	TMEM147	MAP3K13
SMCHD1	PPP2R4	XRCC6	RCC2	CERS3	RAB14	FAM71E1	STK31	GPR18	C16orf86		AC116614.1	WASF1	RPL10A
ZRANB2	TMEM123	ZCRB1	ECI1	NT5C3B	MAPKAP1	TJP3	YWHAE	CSMD2-AS1	PENK		WDR60	RPL8	RAB3IL1
SUV39H2	RPLP0	C1D	ACLY	RP3-468B3.2	PDHA1	CCDC7	TRAFD1	ZNF345	EFCAB7		CRLS1	ACPT	TEX43
BRCA1	NPB	ARIH2	FAM173A	PIH1D2	PAK1	FANCD2OS	CAND1	LSM14B	GPN3		FH	RP11-402G3.5	CDK6
APMAP	VPS26B	MCM8	SEPW1	SPINT2	WDR45B	PSD3	PIWIL2	TXNDC17	PPP1CC		TRMT5	GSTZ1	ARHGAP28
NUDT3	NANOS3	SAMD4B	NOC2L	MRPL34	NDUFB2	DYM	MPHOSPH10	EDRF1-AS1	SFT2D1		AGPS	FRMD6	SPATA45
ERGIC3	SLU7	HADHA	TGIF2	CIB1	SMC1A	CAPN3	RAD17	C3orf30	ATRAID		PLCH1	CLCNKA	TEX33
FAM96A	CRTAP	TNKS2-AS1	B4GALT3	EID3	KDELR1	FHL5	BCLAF1	RP11-112L6.3	ITGB6		RNF14	USPL1	SMAP1
RSRP1	RPS25	REC114	TEAD1	MAP6	PROCR	FUT10	THAP7	RP11-369E15.4	NOL7		PKHD1	RMND5B	COX7C
EIF2AK1	ARID4A	VCX3A	KRT10	LINC00964	STAG1	IZUMO3	PRC1	SLC25A44	DECR1		ZBTB38	ZNHIT2	ETF1
ACP2	FOXP4	PPIC	RPL5	PGP	MTMR14	RP11-712B9.2	NAA15	RNF38	SLCO6A1		SLIRP	FSCB	FABP12
TMBIM6	RP11-70C1.1	ITSN2	GNB2L1	SURF2	DNAJC9	C1orf111	HSPE1	RP11-415J8.5	ARV1		METTL3	C1orf234	CTD-3185P2.1
MZT2A	SPRY1	MAGEC2	SEC14L1	MBTD1	CUTA	C1orf105	ATP5G3	RP11-470L19.6	OTUD6B-AS1		CYCS	LINC00943	DRG1
TBCA	A2M	CCDC15	TMEM160	LRRC23	OSBPL8	C1orf56	BPTF	TMEM191C	ARHGAP9		C17orf98	CHPT1	RBL2
CLTA	ZFAND2B	HSF2BP	SURF2	LINC01596	TMEM59	RP11-140K17.3	SPO11	AKAP3	TMPRSS12		CEP76	ANKRD53	SNAP23
CDC45	RAB5C	SNRNP40	DCAF7	POLR2I	KNTC1	CCDC82	SHOC2	GRID2	SNX3		KATNA1	TMEM91	2018-09-12
PCNP	GRN	LACTB	IMP3	SPATA33	CMSS1	CCNH	CDC42	LPAR6	SSR2		MRPL39	LINC00445	MTIF3
YY2	SRP54	KIAA1715	RPL4	CARD19	NCL	GTSF1L	RABEP1	MTFR1	AC092687.5		CCDC121	B4GALT1-AS1	RP11-421P23.1
GLG1	LINC01511	HELLS	SLC25A5	AC008088.4	HDAC2	PA2G4	TRA2B	CYP17A1-AS1	MRPL33		PHF1	NT5C1B	TMIGD3
NUCB1	TDP2	CRELD1	HDAC5	NOL4L	ACAT2	FSIP2	DDX18	CTD-3035K23.7	ATG4D		RP13-39P12.3	CABS1	S100A10
OCIAD1	RPL7A	ERP44	NEFH	ZSCAN16-AS1	AC005324.6	LINC00158	CCDC144A	RP11-379H18.1	PCM1		SUDS3	SLC25A28	PPP1R7
ITM2B	LTBP1	DHX40	MCUR1	LYPD4	TOP2A	TRIM69	GTSE1	TEX29	SYPL1		AGAP4	CBLN1	APH1B
TMEM179B	ADAMTS6	PPIG	ZNF428	PRR29	CLNS1A	C9orf135-AS1	C18orf63	AC116609.1	C20orf24		FDPS	TBATA	FAM71A
HMCES	VIM	SKAP1	CD9	ACRBP	HLTF	FAM81B	POLR2B	SERP2	GFPT1		C15orf65	C11orf42	RORA
WDR76	BAMBI	CCDC47	ATIC	IFT74	CT45A10	MRVI1-AS1	BCAP31	DYNLL2	H1FOO		TMEM45A	NEURL1	PSPH
HMGN1	RPL24	INTS6	CST3	SPATA24	POU2F2	MS4A6E	EXOC5	RP11-420J11.2	TYSND1		GLIPR1L1	FLJ36000	RP11-544A12.4
TM2D1	ATP1B3	APPL1	CBX2	TTC12	FANCI	ANKRD55	TOP2B	TEPP	XRCC6BP1		LACTB2	NTRK3-AS1	GID4
DUT	ZBED5-AS1	BMPR2	PABPC4	SBNO1	EBLN3	PMS1	USO1	RP11-158I23.1	GMNN		TPT1-AS1	OGFOD2	SLC39A3
ARL6IP1	NFIA	SNCA	ZNF296	DNAJC5G	ESCO1	PRKAR1A	DDX6	RABIF	CFAP206		CARNMT1	STK35	C12orf42
BLOC1S6	RAB11B	UBB	HES6	TCP11	RBM3	HOMEZ	LINC01120	ZNF280B	METTL23		SPESP1	ETV2	PIAS2
EFCAB2	HINT1	ACTR3	ZFP36L2	IAH1	DGAT2	SMAD1-AS2	COX5B	RP11-191N8.2	SF3B2		UTRN	EIF4E	CLK4
MRPL18	RP11-11N9.4	XX-CR54.1	BCL2L12	TCFL5	CDCA4	DIAPH3-AS2	SET	EIF4G1	RNF32		PRKAR1A	C16orf78	LINC00929
AUP1	PTPRS	KLHL7	FEZ2	CD320	ZNF622	ACTL10	PAGE5	CTD-2071N1.1	ZCRB1		ZNF32-AS3	RP11-162N7.1	RP11-73E17.2
ISOC1	WIPF3	AC136616.1	INSIG1	RP11-1223D19.1	SIL1	CCDC63	CDK11B	TEX43	TBL2		CEP152	PCSK4	STX2
NDUFS5	ARFGEF1	ZNF714	EGLN2	H3F3C	LAMTOR1	C7orf34	TCERG1	BACH1	TRAPPC3		AC004381.6	AC007325.4	FLJ27354
BUB3	CCNJL	CTSL	POLR2G	NACA	SENP5	IGSF11-AS1	CDK12	RANGAP1	EMC4		AGAP9	PDZD8	VPS13A-AS1
AKAP9	ZC3H13	COCH	IQCE	CTSF	WDR3	ALS2CR11	KIAA2026	ZBTB1	CHMP3		NME5	SPATC1L	LINC01233
DSN1	OGFR	DONSON	FGFR1OP2	KRT10	VAPA	DPP10-AS3	ZNF638	SIRPD	RIBC2		CAND2	ASB5	ITFG1-AS1
C19orf70	DLX5	EPB41L2	HOXB3	C1orf56	PEG3	TOPORS-AS1	RBM6	RP11-483P21.6	SNW1		CDC42SE1	TMEM191C	ASCC2
SRSF1	MXD4	UNC50	TMEM219	SOD1	CALR	PRSS55	SFR1	AC007131.2	FAM24B		C2orf73	ZMIZ1	PP2D1
VPS29	ZCCHC2	RAPH1	DNPH1	RP13-942N8.1	AAGAB	NDUFA8	TMEM18	RP11-27M9.1	CHST1		NDUFA8	TBX1	RP11-983G14.1
NFATC2IP	PLPP1	MAGEA11	PTTG1	LINC00930	MLLT4	LINC01351	RPLP1	TIAM2	TMPO-AS1		ZNF428	BCAS3	TMA16
RHNO1	KAT6B	MYO3A	RP4-594I10.3	TPT1	KLHL22	PLN	ATP2A2	RP5-908M14.5	ARL4A		COX7C	KLHDC3	C2orf40
R3HDM2	RAP1GDS1	CPEB4	ACTR2	DDIT3	UBE2N	SEL1L2	BRCA1	RP11-188C12.3	TOMM7		ACRBP	TTLL10	ZNF683
USP14	LY6H	TMUB2	MYEOV2	ROPN1	PAGE5	CH17-140K24.7	CENPK	COL9A3	EDF1		PSMB6	PDE4A	BBIP1
NOP16	DACT1	SAP30	NUDT3	GK2	CDIP1	TEKT4	VCX3A	PIK3R3.1	OOEP		RSPH9	RPLP1	LINC00221
RPA3	TEX12	PRPF18	BRI3BP	GALNT3	CMAS	PLCZ1	YTHDF2	S100A8	FAM173A		EMC8	UBQLNL	CROT
DPCD	KLHL35	C6orf203	RPS13	DRC1	PDCL2	RP1-17K7.2	NUDC	KANSL1	SLC25A33		RPL36AL	DDX3X	ZNF57
LPCAT3	HEY2	PXDN	CBX8	TTC25	CDKN2C	ABRA	TRIP13	ZNRD1-AS1	CCDC18		ARRDC5	RFTN2	IFI27L1
RBM28	RABGGTA	ATAD5	SDAD1	WDR63	PLD3	ALS2CR12	SUZ12	TLE4	TMIGD3		AC005754.7	RP11-536N17.1	TIPARP-AS1
BHMG1	AK4	IGF2BP1	PGAM1	FLOT1	RHNO1	SSX2IP	LSM14A	KB-1083B1.1	UTP11L		HAGH	PTGDS	RP11-456H18.1
CBX5	SNAPC2	KIF18A	RPS3	C17orf97	FASTK	CTAGE1	AC159540.1	STK35	TRMT1L		SENP2	MALAT1	C10orf120
MRPL13	NEK6	ARHGEF10	UCHL1	RPS27	PRAME	HIPK4	KIF5B	CDC5L	VPS28		CH17-140K24.2	HSP90AA1	FDFT1
KMT5B	ANKRD37	VRK1	BNIP3	RNF181	GAGE1	SETD9	AAMP	CYLC2	C1orf52		PIH1D3	MT-ATP6	IQCF6
PIGS	SMARCB1	CDADC1	EIF4A2	KRT23	RP11-446F3.2	CISD1	COX17	RNF139	POMP		ING1	MT-ND2	CTC-360P9.4
NUF2	MRPS5	SUCO	EGFL7	PLIN3	BBS4	ZNF667-AS1	SUB1	APLF	C11orf58		SIRT2	MT-CO2	HPCA
CFL2	SRGAP1	PSMB2	SIPA1	EIF5AL1	EP400	ODF3L1	VCX2	PRKCE	CFAP126		CNTN4	MT-ND4	RP11-483P21.6
PEBP1	LDHB	CENPP	UQCRB	PLD6	AASDH	PPP1CC	CFL2	RAD51D	GNPNAT1		SDHB	MT-CO1	IZUMO1
CNOT6	PFKL	PRDM7	CDK6	ATP8B3	PXMP2	LINC01096	ERGIC3	SOD1	ELP5		ETF1	MT-ND3	RFK
TMEM107	CSDE1	AC002480.2	SDHAF3	C4orf22	TMEM179B	SESN3	NFAT5	ADAMTS17	TIMM23		RP11-639B1.1	MT-ND1	LARP1B
MEIOB	CRIP2	EAF2	POLR3K	BOD1L2	RAMP2	AZIN1-AS1	VPS29	RP5-1002M8.4	SLC6A16		MAATS1	MT-CYB	TXNL4A
HDDC3	RNASET2	ZDHHC13	RPL7	NOSIP	SNX16	AC019055.1	DHFR	CCDC54	WDR60		RAB2A	MT-CO3	SPACA7
BRD8	TDRD3	HINT3	MCM5	TMEM120A	TTLL7	RNF148	CPSF6	FANCC	PRKAR1A		LINC01125		ZBTB20-AS1
OSTC	USP12	CATSPER2	TLE3	PFDN6	AMN	STK32C	CBX3	AKTIP	GMPS		CCNT1		CELF2
CASC5	PRKAG2	RGPD4-AS1	USE1	ZPBP2	SLC35B2	DNAJC5B	HACD3	MCF2L2	LRRIQ1		SH3GLB1		KIF5C
TRAF3IP1	THYN1	RIMS2	STAT1	MKKS	ITSN1	AC005754.7	ORC6	DNAJC5B	GLB1L		AMN1		FAM200B
CHEK1	ARRDC4	IER3IP1	REC8	LINC01015	C11orf24	RP11-295G20.2	LINC00668	EEF1D	CDC20		RP11-462P6.1		ANKS1B
COX6A1	TCF7L2	FUCA1	PDCL3	RP4-613A2.1	GBA	AC026471.6	TDRD9	MCM8-AS1	KLHDC2		PYROXD1		TEKT3
EXT2	TADA3	MTL5	CCDC85B	NME5	TIPIN	LRRC27	LAMTOR5	TROVE2	PSMB5		RP11-557J10.5		SRD5A2
C19orf52	HSP90AA1	TSPAN3	GPC4	MDH1B	P4HA3	FARP1	PSMA2	CDC42SE1	RP11-620J15.3		2018-03-07		FBXO9
ARF1	CCDC172	ANKLE2	ELK1	RPL29	C9orf84	KIF2B	SCAPER	EAF1	NUB1		CCDC80		C1QBP
C16orf87	HMGA1	HSP90AA1	APOA1BP	AK9	SNRPG	TOMM20L	TTC14	LINC00226	ARF1		KLHL20		DNAJA4
SMDT1	DMAP1	PIGK	UBE2E1	SMURF1	COQ2	RP11-1223D19.1	HOXB-AS1	CAPZB	WDR78		GTF2H5		LINC01095
RPN2	ZFAND6	HLTF	SYNC	RPS29	MAP4	SLC25A37	XPO1	CABYR	BBS12		MALAT1		ASTN2
ZNF800	AC018755.17	CLN8	FARSA	REXO2	DHRS13	ARRDC5	SPATA22	MEX3C	NDUFC2		NDUFC1		RPLP0
PAIP1	RPS27	NDC80	NT5C	HSBP1	SEC11A	MRPL14	NPC2	AC004623.2	C16orf71		CTD-3035K23.7		RP11-190D6.2
TSR1	NAP1L1	GPN3	ZNF516	AMZ2	ATP6V1E1	GOT1L1	BUB1	CD46	POLR1D		TMEM262		POMP
RAD54L2	BOK	NSRP1	HACD2	C17orf64	2018-09-10	MS4A5	PRDX1	KIAA0895L	FSIP2		SETD9		FLJ35934
SSR2	UBB	NUP214	NMT2	RP11-403N16.3	BAIAP2L1	CCDC62	FASTK	LSM12	SMDT1		CAPZA1		BUD31
ENOPH1	RBM25	C21orf58	USO1	ARV1	RNPS1	RP11-474D1.2	KRBOX1	AFF4	DR1		TRIML1		CYP2R1
CDK1	SLC25A31	GTF2A2	TMEM55B	DUSP15	NENF	IL13	RPS27L	RP11-493E12.1	DNAJC15		RP5-937E21.8		AGPAT3
CEP135	CAPRIN2	KIF5B	UNG	ALS2CR11	DCK	CCDC67	TOP1	LINC01467	RRAGA		PDILT		COX7B2
WEE1	RBMS1	AREG	IMPDH2	FAM57B	BRCA2	CASC16	SEC11A	RP11-165M1.3	USP1		EMC3		SERP1
IDH1	CAMK2B	CCDC155	UBL5	2018-09-12	ZNF44	CAPSL	CSAD	RP4-737E23.2	LARP6		H3F3C		TAT-AS1
MSH2	CADM2	YWHAZ	ERH	ANKRD30A	ARL5A	C6orf201	ABCA5	CTD-2020K17.4	COA5		DNAJA1		CA10
MRPL52	AIG1	WDR6	ODC1	LARP1B	CALY	SLC27A5	CDK11A	CCSER1	ZCWPW2		TRA2B		RP11-140K17.3
MNAT1	NANOS2	CAP1	RSPH1	SUMO3	PCOLCE2	RP11-219J21.1	PAGE1	WDR1	YIPF2		CASC1		EFCAB11
MRPL1	IGSF10	FAM9A	AFMID	SOX5	C15orf40	HDAC9	TOPAZ1	RNF168	BRAP		SOX6		RPS7
TULP3	AP1AR	SAE1	VPS28	PNMA1	SFR1	RPS13	PFN1	RP11-536N17.1	YPEL1		ZNRD1		RP3-325F22.3
HIST1H2AA	EIF4ENIF1	NKAPL	AIMP2	CHPT1	GLRX3	USMG5	ANKRD62	RP11-17A4.2	GK2		DNAL1		ADSSL1
ARL16	TPBG	LDHC	CECR5	CCDC67	ARPC1A	AC007740.1	SNRPF	GCC1	SGOL2		FAM135B		REEP3
EIF3K	DSTN	BTBD10	COX6B1	NACA2	CCDC79	CYLC1	RAB28	RP11-7M8.2	LRRC73		FSIP2		ANKEF1
MND1	MCUR1	AMN1	ZFYVE21	ROPN1B	TMEM14B	EFCAB1	NUDT3	CNTFR-AS1	DYNC1LI1		RP11-326A19.3		SLC35E4
SDHC	DDX43	CFAP70	RDX	CFAP52	M1AP	DRG1	CLSPN	RP11-12M5.1	C1orf158		PPIL6		NDNF
TMEM167A	ECI2	SETD2	ATP6V0B	RPL19	CCNE2	ZNF563	ATF6B	NLK	TTC26		LTN1		EPB41L4A-AS1
RRP15	RPL10	YTHDC2	TSEN2	DNAAF1	HNRNPAB	LINC00703	TMEM134	TRIP13	ANAPC10		C14orf142		CFAP65
GGA2	PLPP2	KCTD19	C9orf78	C2orf73	TSC22D3	SNU13	DSN1	CLIP4	CLDND1		RP11-983G14.1		CXorf65
SLC25A11	RGS17	FLJ35934	BRK1	SHE	REV3L	RP11-560G2.1	PCGF6	ISCA1	MAF1		WRN		PDHA2
C20orf27	DLX6	ZNF446	HTATSF1	MRPL28	TCEANC2	XKR3	TM2D3	AC009158.1	EXOSC9		SRRM5		MFSD11
MCM2	ZBTB20	HDAC2	FKBP8	LRRC46	NEDD8	RP11-639B1.1	NAP1L1	PRRX2-AS1	C11orf70		GOLGA6L2		ATPIF1
CENPM	ATP5A1	CKAP5	UBE2E3	DALRD3	NDUFA10	CCDC70	PFDN6	RP11-334J6.6	KPNB1		TMC7		GRM7-AS3
CRNDE	RPL4	ZPBP	PSMA7	IK	MAPK1IP1L	PSMC1	NDUFB8	SLC25A41	IFT43		KTN1		DAB1-AS1
RIF1	MYOM2	BRCA2	FAM98A	SPAG9	OTUD6A	RP11-2O17.2	EID3	WSCD1	NPHP1		CAB39L		WDR53
VMP1	ELOVL5	RHNO1	PHB	RSPH9	C12orf65	C6orf99	SYNGR4	C9orf24	ATP5L		DPY19L1		NACA2
EXOSC5	AZU1	BTG3	HOMER2	TBPL1	C6orf203	DCUN1D1	TSEN15	ETNK2	RAB2A		HMGN2		ARAP2
DPH2	RARS	IFT57	KPNA2	IMPA1	GRN	C11orf94	RP11-382A20.3	BMP8B	PSMB6		SERBP1		ARID2
TEX9	TMEM63B	TTC3	FPGS	TACC3	PKM	TMEM247	PDCD6	ADGRG1	ANKRD45		TRIM11		CHD5
C11orf73	ALKBH7	N4BP2L2	MIIP	AC003075.4	GRB2	FAM71F1	PITHD1	TIMD4	TXNL1		PPP1CB		TOPORS-AS1
COQ10A	GTF2I	NOVA1	C19orf24	FAM134A	BFAR	NKAPL	RNF167	C18orf32	RNF114		LRRC52		DCDC2C
ARID4B	CACFD1	GCC2	GNL2	TTC29	LPCAT3	AP003025.2	AC240274.1	ZNF677	PDCD5		LINC01095		DNPEP
PDCL2	LMO2	SUPT20H	NPM3	RP5-1023B21.1	FAM9A	RMDN2	MED28	ACE	NUDC		FAM205A		RP11-1136G4.1
NUS1	TAF7	C11orf65	FUS	MLH3	NDC80	CNTN4	SUMO3	GPR182	RUVBL2		SESN3		LINC00935
METTL10	RPL37A	ANKRD12	RNF168	HSF5	NONO	RASSF8	GOLGB1	TMEM210	BBOF1		ANKRD36C		ATP5H
M6PR	POLRMT	PCBP2	NUDT1	TXNDC12	PSMC6	BRI3	TSTD1	ZNF32-AS3	ACR		RP11-85O21.5		C7orf62
CANX	CEBPB	MSL3	SLC20A1	FAM195A	SMCO4	TTC23L	MEAF6	CDV3	SON		EPHA6		RPGRIP1
SPEN	USP42	ARFGAP3	NAB1	HENMT1	PIM1	RP11-547C13.1	RBBP8	TNFAIP8L1	NME7		KLF5		PLCZ1
TUSC3	NRG2	GGNBP2	NR2C2AP	NEU3	STXBP1	PAIP2B	IMPACT	RP11-164O23.7	PSMB3		RP11-385M4.1		RPS28
PPM1G	APBA2	LYPD4	NDUFS6	HDDC2	RNF141	TSKS	PRPF31	CAPN2	ORC2		TCTEX1D2		NACA
CTBP2	LARP7	ETFA	UBE2I	RNFT1	CCSER2	ODF2	SEC11C	FUT11	RPF1		PDP1		FAM71D
MPHOSPH8	CHEK2	TUBB	PSMB5	SMIM14	DDOST	LRRC18	SETD2	IPO5	AURKC		CUL2		RAB27B
AURKAIP1	SUMO1	CPSF3	MTDH	C9orf116	C6orf136	RP3-325F22.3	ANKRD30BL	LINC00358	RNF20		C20orf144		TUBA1B
MAPKAP1	CDC123	SELT	UQCC3	KNSTRN	B3GALNT2	ARHGAP28	BRCA2	C11orf1	EID3		KLF17		RASSF8
U82695.5	CHTF8	ATP11C	STUB1	FAM92A1	SMIM13	FAM8A1	OARD1	RP3-453P22.2	SFMBT1		RP11-383M4.6		YBX3
PET100	GCNT2	KDM5B	MTCH1	C12orf40	AP006222.2	TMEM190	HSPD1	C17orf112	TRIM61		BAZ2B		TMEM59
DCK	AAED1	HIST1H2AA	TCEB1	PAIP1	ADSL	SARAF	GOLGA7	RP5-971N18.3	UBE2K		INSL6		ZBBX
DNPH1	PSMF1	TSPYL2	RPL36A	MPC2	SLC25A3	GLRX5	CCT3	TRBV7-1	C15orf48		CCDC34		RPL23
CENPA	ASB9	CCDC122	COX5A	CCHCR1	GUCD1	RTKN2	TMEM50B	TDP2	CSTF1		PLK1		CH17-140K24.2
GTSE1	MAP1LC3A	ISY1	LRRFIP1	SLC26A8	ADCK5	MAEL	SDHD	DPY19L1	CCDC181		NDUFAF2		SNAP29
ZNF544	MAGEB16	CHGB	INTS10	HAGH	GDE1	BTG1	GINS2	GOSR2	SNUPN		DEPDC7		TEX37
PIGT	PTPN14	SDF2L1	YBX3	TOB1	APP	RP13-39P12.3	DHX9	GABBR2	SRSF7		SH3BGR		PA2G4
ATP2A2	PPM1J	MT-CYB	C1orf43	FXR1	WDR76	RP4-665J23.1	PRPF8	CCDC187	NOP58		RSBN1L		RGPD4-AS1
CDT1	SGF29	ATG3	ROGDI	UBR5	TPX2	LRRC34	TIMM8B	ABCC3	KRCC1		RP5-1022J11.2		EP400NL
PRPF4B	DYRK1A	PTPN12	CKAP4	MRPL51	NXT1	PEX5L-AS2	PNN	CSNK1G2-AS1	MPST		RBL2		MRRF
ZNF593	PLEKHO1	LINC01001	MAPK6	ADAD2	NKIRAS1	RP11-983G14.1	CCDC107	SPATA20	ANAPC16		ZC3H18		FAM209B
RPS8	2018-03-10	CRIP2	HMGN3	HMG20B	EIF2A	ELP5	SLF1	DDAH2	MORC2-AS1		GLRX5		RP11-177H2.2
HDAC1	LARP1B	PARP10	CD99	RGS22	DDHD2	C12orf42	LDHAL6B	PCMT1	HSPA14		ATP5B		TEX36-AS1
DKC1	AK5	AADAT	PPP1R14A	SH3GLB1	LSM1	CXorf66	ZBTB44	SNX13	LRRC6		AC016912.3		TRAPPC3
HMMR	NEK1	AP1S2	CPNE7	FAAP20	NEK8	GRM7-AS3	BCAP29	C16orf72	SYNJ2BP		MTO1		DIAPH3-AS1
LTV1	DRAM2	SLC9A5	MFSD10	PEBP1	RASGRP2	AC009299.2	ESF1	WISP3	LRRC46		PSMD11		ABCA10
TMED2	CEP85L	DCTN5	NTMT1	HMMR	PRDM7	ELOF1	CKS1B	AC010649.1	TCEB1		ATP1A4		BAZ1A
SEPW1	NAALAD2	BOLL	FIBP	BAG2	CNTFR	ZNRD1	WNK1	RP11-347C12.3	RP11-390E23.6		SPAM1		CH17-140K24.7
CCDC25	LANCL2	JADE3	ASPSCR1	IQCH-AS1	BSG	TMEM243	PIGK	KIAA1211	CEP55		STAT4		RPL22
E2F1	AHSA1	SEC62	SRA1	IL5	TRMT6	FAM186A	TMED9	ATPAF1	CRBN		CCDC105		CYCS
PSMD7	ISG15	ARHGAP5	NFE2L2	RP11-452K12.4	TACC1	CTD-2568A17.1	CHCHD2	SPATA6	PKIG		VPS4B		LINC00944
ACSL3	KDM2B	OCIAD1	CLOCK	ANKRD36C	ERBB3	RAB27B	TNKS2-AS1	TNP2	NACA		CHD1		PABPC3
CD3EAP	KANSL1	ERGIC3	PFDN2	MNS1	TAF5	ACTL7A	CEP290	CD37	DNAJA2		LRRC18		NLK
NAT10	TPI1	HOXD8	TTLL1	C10orf53	VMP1	RP11-272J7.4	SAMD4B	SRPK2	RNF113B		CLUAP1		ATP5E
RBM26	HAGH	PLEKHA1	TIMM10	NMNAT3	C1orf52	C9orf24	TERF1	BAZ1A	ZMYND12		HAUS6		PITRM1
MEI1	CLEC11A	RNF141	DCAF4	ATP5O	GPATCH8	C17orf98	GPAT2	RP11-76E17.3	LRRC59		POLR1B		LYZL2
TUBB4B	MGAT4A	ORC4	NARS	TEX40	BRIX1	LGALS8	SNRPD3	LINC01523	COPS3		DERL2		RP11-502N13.2
COA4	RP11-307P5.1	CEP78	EHMT2	XXbac-BPG252P9.10	WEE1	NUTM1	IER3IP1	FAM71D	TYMS		SOD2		PIH1D2
NT5C	PEX13	C10orf67	SNF8	RP11-714M23.2	RPLP2	LURAP1	JTB	PRR7-AS1	ADAM18		NABP1		AKR1E2
MBD4	IRX2	VPS53	ENO1	OTUD6B-AS1	STRADB	RP11-573D15.9	EI24	MRRF	RPL15		FILIP1L		RP11-161D15.1
CISD3	2018-09-07	AP006222.2	RILP	NDUFA8	MGME1	UGT3A1	CCDC93	TMEM150A	NAPA		RPP38		PHACTR1
LAPTM4A	ANXA2	KMT2C	SAMD1	CFAP46	TESK2	LYPD6B	LINC01481.1	RP11-162N7.1	PDXK		C15orf61		CDADC1
POLR3K	ZRSR2	GGA1	MAP1A	INO80C	SLC31A1	PIH1D3	TMX1	RP1-27K12.4	NDUFB1		HCFC2		EMC6
OS9	REEP2	PSORS1C1	CDH2	LAP3	FAM208B	WBSCR28	SRP14	ACSS1	DAW1		THAP6		UBB
CAPZA1	BIN1	CDC42	DUSP14	CASC1	CTNNBIP1	ICA1	LAPTM4A	C6orf163	TEX40		GOLGA6L4		ARL2BP
LYRM2	ZFAND3	HAUS3	RPL31	SPAG17	UBXN4	CDH18	MLH3	MFSD11	HORMAD1		DIAPH3-AS2		TMA7
CLN5	PQLC1	CHD9	C19orf70	NEK11	KLHL7	RSPH6A	TRAPPC8	ZNF124	SNU13		MAP4		RP11-399E6.1
TCEB1	NPW	UQCRFS1	DSCC1	CCDC65	HSPA1A	FAM217A	FAM216A	DHRS3	AC022007.5		PRSS58		CCDC180
WDR3	SSFA2	GART	TIMM17A	ST13	POLA2	PDE1A	LMAN2	CTB-33O18.3	CALM1		2018-03-05		SH3BP5
NDUFS7	STRN4	RASA2	PRRC2A	MRPL47	FBXO22	OLAH	CASC3	CTD-2330K9.3	CDRT15		FAM71B		IQCE
MAT2A	XAB2	CNTLN	PFDN5	DRC7	SNCA	LINC00927	DNAJC19	NDUFB2	REC114		FAM92A1		CAPN3
PKMYT1	DNAJC15	THUMPD3-AS1	RRP9	KDM4B	EXOC3	PALLD	ITM2B	RP11-6F2.5	GTF2H5		CTC-439O9.3		SFXN5
RFC2	INCA1	RNASEH2B	CACUL1	RP11-705C15.4	ADIPOR2	USP2-AS1	UBE2E3	RP11-63A1.2	BUB3		CCDC74A		CTD-2666L21.1
CHGB	HSPD1	FAM216A	UHRF1	IQCD	SSU72	HEATR4	APLP2	IRF1	SPA17		ZNF563		CSNK2A2
DCPS	PHF21A	MAP3K13	DPP7	TOMM7	LETM1	TBPL1	HECTD1	LINC01333	MIEN1		ZNF165		EXOC5
SEC61B	RPS28	COL17A1	ITGB1	SPEF1	POLE	SPANXN5	MYCBP2	RP11-810P12.5	PRPF38B		C2orf42		EEF2KMT
TOPBP1	CCDC109B	THOC5	WDR74	TIMM9	KIAA1211L	AC092687.5	SPDYA	RP11-514F8.2	NDUFAF7		RPL26L1		OLA1
CAMLG	KDM7A	ALG13	ZFP90	SPDYA	FBXO5	UTRN	SASS6	ADRA1A	PSIP1		TLR3		PLEKHO1
ACTR3	SLTM	MYBL1	PLEKHB2	SMDT1	CCDC58	HN1	HDAC2	RAD21	TOMM20		CCDC126		RP11-34D15.2
HPRT1	ASZ1	CABIN1	ATP5J	KDM4D	SERPINH1	PROCA1	C1orf35	AFAP1L1	SPRYD7		H3F3A		EEF1E1
IDI1	GTF3A	SLC16A1	ABCF1	ITFG1-AS1	E2F4	C14orf1	TARDBP	LRRC72	DNAJB1		2018-03-08		PRSS58
ITGB3BP	KIF3A	USP42	MIER1	MDM1	RFC3	SOBP	PDIA4	AGT	PTRHD1		RP11-614F17.2		NDUFA12
WRB	CAST	GIGYF2	CKS1B	C6orf99	TAF15	TRAPPC3	LSM5	ARHGAP26-AS1	PSMC3		SNX13		RP11-215E13.1
HSPA1A	UBA52	DDX24	SMYD2	C12orf10	NUCB1	AURKAIP1	SCMH1	BCAT1	XRCC5		RP11-10A14.3		RP11-481J2.1
ARL1	NUDT11	PSMC3IP	TSTA3	LNP1	HINT2	RP11-157E14.1	CCDC172	PJA1	BIRC5		MRPL47		TRIM37
ILF3-AS1	KAT8	SLC4A1AP	IFI27L1	HNRNPF	EAF2	PSMG2	OVOS2	ODF3L2	ATP6V1B2		DBI		HSF1
HTATSF1	GNAL	EXOSC9	CCNA2	HLA-A	ATM	2018-09-12	RAB7A	RP11-17M16.2	HSPA4		KHDRBS3		GGH
ANKRD54	SOCS1	MCMDC2	TMEM223	OAZ1	MICU1	RAP1GDS1	DCAF4L2	BRD4	LINC00643		CCDC74B		CTD-2071N1.1
C4orf48	TOLLIP	STAU1	POLR1C	KPNA5	TSFM	CLDN12	NCKAP1	FREM1	PSMD14		SLC25A41		FAM19A2
TCTN1	REST	MCM3AP-AS1	PSMG2	RP11-293A21.1	TAF11	KIRREL3-AS2	CAMTA1	PHACTR1	PEBP1		MRPS21		CCDC28A
NPC2	CSRP2	STOM	STIP1	KLHDC3	PPIP5K2	NPIPB6	ILF2	RCC1	SPAG1		FANCF		RP5-1024G6.5
EPCAM	DLGAP4	ZFYVE16	SNRPE	PRNP	ZNHIT6	CCDC146	FTH1	CA9	C4orf22		SF3B2		PAPOLA
ARHGAP5	SF3B2	CENPH	UQCR10	PKIG	TPM1	MYL6	CHMP2B	SFXN5	KDM4D		REC114		RP4-737E23.2
UGT8	RNF130	2018-03-03	GCNT2	AC023491.2	GIGYF2	RP11-789F5.1	ARID4B	AC006946.15	CARD19		RP11-22M7.2		ATP6V1D
HNRNPA3	SOX4	NUSAP1	CTPS1	DNAJB1	GBF1	YPEL1	CLPTM1L	MICAL2	PDZD9		RAB11A		MAP7D3
DERL3	SMARCD3	CLDN18	TRAPPC6A	TDRD1	CDCA7	GALNT3	C1orf146	AC073342.12	FAM170A		NAA20		SLC1A2
CD46	CDKN1B	PTK2	C9orf9	PROSER3	HINFP	CFAP53	NCK1	RP11-215E13.1	ZBTB32		TUBA3D		CCDC90B
DAD1	NINJ1	EP400	TSNAX	COL20A1	PIK3IP1	PCAT6	CALCOCO1	VARS	ARPC3		JRKL		TMEM126A
RRM2	PRR5	SERPINH1	DMRTB1	WRB	CDK4	XXbac-BCX196D17.5	CHD4	AC002465.2	SPATA17		CFAP45		RPL36AL
ERP29	UACA	P4HA3	MAP7D2	MSRB1	MAGEA4	C1orf189	SDHC	MEIOC	MTCH2		TBPL1		PLCE1-AS2
GDE1	MRPL37	NOL8	RASSF3	SCARB1	CNPY3	CATSPER3	KDM2A	RP11-385M4.1	RPS13		RBAKDN		CFAP36
RPL7L1	C6orf62	SLC25A33	ADH5	MORC2-AS1	ARHGAP29	TMC7	GAR1	CSTL1	PWP1		RP11-313E19.2		FILIP1L
RCL1	FERMT2	NPRL3	BARD1	ADAD1	AGTPBP1	TMEM225	METTL5	PTPN11	ENY2		CFAP20		NDUFB2
GOLGA7	CD47	PLEKHF2	CDC5L	AC008694.3	CENPN	FBXO24	RPL41	PALMD	EZH2		SPAG5		LINC00158
CHRNA5	METTL5	CES2	TWF2	HSPA2	STMND1	PBXIP1	MIS18BP1	CEP295NL	CHCHD6		IGSF10		DXO
TPRKB	TKT	RIC8A	MRPL32	PDHA2	KIF18A	PRR22	ZNF280B	RP11-478K15.7	FDFT1		CABYR		LINC01589
HNRNPH1	CDCA7L	RFC4	NDUFAF2	SNHG8	ARHGAP5	DPCD	KMT2E	NEURL1-AS1	CDRT15L2		RNF114		MDH2
HNRNPK	NUTM2B-AS1	ATP6V0D1	MMP24-AS1	TK2	DEK	MFF	RP11-219A15.1	RAD23B	PHF20L1		LINC01580		TIAM2
SMIM4	TMEM251	STK25	LSM2	HN1	PRSS21	PDZD9	HP1BP3	TP53I11	RER1		RSRC2		POLR3C
PRPF40A	MRGBP	MSH4	CLPTM1L	IMMP1L	ZNF446	LHFP	CCDC112	TMCO5A	CSRP2		DYRK3		NR3C1
CSNK1A1	IRF2BP2	CNOT6L	HCFC1R1	ODF4	ZNF559	GNG5	CXXC1	CDRT4	LAP3		GPCPD1		PPFIA1
TIMM13	FAM21A	NDUFV1	KCTD20	NELFE	PGD	ZBBX	WIPI2	AC007422.1	ACSL6		UCHL3		DNAJB7
ITFG1	MRPL47	PARP12	NUCKS1	SMIM2-AS1	ZNF672	C1QTNF9B-AS1	SPCS2	TMPRSS6	SDHB		C1orf174		STARD3NL
DLEU2	TSPAN13	ZFAND5	SRSF12	MKRN1	ASF1A	CCNB2	POLR2J	EPB41L3	RPL7		RUNX2		RP11-358H18.2
POLR2C	PDK2	PGRMC1	PLIN2	SPRTN	FBXL3	IRGC	FUS	GDPD3	TBC1D15		LMO1		RP1-17K7.3
TEX19	LENG1	ACTR10	RBM46	ZCWPW2	BMPR2	LRRC6	MCM8	KIF21A	ZRANB2		C5orf46		GTSF1L
E2F4	TFDP2	ATRNL1	NDUFB2	MTL5	LARS	CT83	CLASRP	RP3-335N17.2	LINC00694		MAP7		SLC25A33
MCFD2	SERINC5	BBS7	CDCA7L	BAZ1A	SLC4A1AP	RP11-411B10.2	COPB1	ALDH3A2	MIR646HG		IZUMO2		NSA2
PIAS2	SRPK2	POLR2F	PRKD2	DAZAP1	TMEM170A	AC109829.1	ANKRD36	CSNK1G2	RTF1		DDX19B		HADH
TM7SF2	SSBP2	CCT6B	SURF1	MMP24-AS1	NSRP1	CENPW	PJA2	MAFG	TRMT10C		TCF20		PDE6D
BET1	CCDC117	CDC27	LY6E	MORN2	PHF8	CTD-2588C8.8	POLR2A	DES	AC005754.7		CXorf66		ALKBH3
PSMA2	HBP1	VDAC3	CTAG2	NUDC	QSOX1	DDI1	PIWIL1	UBA52	OSCP1		PCSK2		FAM60A
MAGOHB	ACTN1	NRIP3	DGCR6L	CH17-140K24.2	SIMC1	HAGLR	RFX4	ASGR1	ARPC1A		MPLKIP		DACH1
PSMB6	HEBP2	RP11-422P24.12	UQCR11	RP11-89K11.1	PCMTD2	C7orf55	BOD1	GUCA1A	CCNB1		DYM		ZNF331
ANKRD11	MFHAS1	DAZL	CNFN	CCDC191	PHB2	PPP1R32	STUB1	TSSK1B	TPD52L3		CCDC146		FANCC
STMND1	CCT2	IMMT	CAPZB	RPL27	FAR1	PLAC8L1	PHIP	PHOSPHO1	VIMP		SPANXN5		LINC00301
SUZ12	KRAS	NCAPG	CACYBP	PPP1R36	APPL1	NUDT4	TGS1	PKHD1	BSG		TROVE2		MEF2C-AS1
HSD17B10	CSNK2A1	KMT5C	ZNF593	C16orf13	IPO9	TLE4	FYTTD1	MSMP	RHOA		COQ6		RP11-705C15.4
TMEM242	RPL30	FAM200B	C16orf59	HRASLS	CYP2R1	FAM221B	CHORDC1	RP11-21B23.3	RP11-607P23.1		NOL7		UBE2B
DCAF4	COBL	FAM175A	S100A10	RDM1	SUB1	AXDND1	CELF1	MLLT11	SOX18		PAPOLA		FAM104B
TMEM216	FTCD	SLC35G2	JTB	2018-03-10	PELP1	SAXO1	EIF4G2	SOCS7	WDR61		SPATA31D4		CMSS1
CEP290	PSMD14	ATP6V1D	KIF9	CCT7	LAMTOR3	RP11-1136G4.1	RPS27A	RP11-313E19.2	CBX5		SEC61B		RPL17
RP11-382A20.3	MT-ND4L	UBA5	PTOV1	LINC00662	RPS21	NT5C1B	TRMT6	RP11-345J4.3	MORN5		CLK3		EIF1AX
TMEM106C	GSTZ1	DPEP3	TUFM	SPAG8	PPIB	ZBTB20	RBPJ	C3orf22	CIAPIN1		LINC00642		ACOT7
SF3B3	GGNBP2	PRSS38	ARHGDIA	NUCB2	CDS2	BCL2L14	TOMM40	LHX6	IFT88		AQP7		SLC25A37
SKA2	SAP18	SEC11A	CRIPT	SNUPN	GLCE	UQCRB	LSM2	SPDYE3	ACBD6		CCNH		LINC01440
CNTRL	MIIP	ARL5A	EIF3G	C15orf48	UBAP2L	KLHL7	TFDP1	KIF2B	TEX30		FAM200A		TXNDC17
CFDP1	FTH1	MBD1	PTPN2	TMEM220	FAM157C	KLHDC3	HMGB1	RP11-400L8.2	GPANK1		CDC45		FER
FEN1	SMAD1	FAM41C	ATAD3A	CSRNP2	UBA5	HMGN1	HPRT1	IQCF5	CTD-2538C1.2		TM9SF2		KLF4
PLA2G12A	DSCR3	MED14	TOMM20	RNF6	KIAA0100	RP11-251P6.1	SMARCC2	AKAP14	RSL24D1		MOXD1		RPS3
PSMA4	JAK1	H2AFX	BYSL	ADNP-AS1	ING2	CCDC136	FAM133B	MOSPD3	SMIM19		NKAPL		LSM3
RSPH1	KLF7	FAM208A	APP	C11orf63	SLC3A2	REC8	ATP6V0E1	AC015971.2	RP11-245D16.4		DNAJC10		C20orf195
NRIP3	CHN1	GBA	GOLM1	LDHA	SMYD3	RP11-61G19.2	TMEM126B	RP11-411H5.1	SEC62		KIAA0753		SPATA4
MTDH	HNRNPDL	NCOA3	MRPL51	ARMC3	CENPP	NEFM	RNFT1	FOXP1-AS1	NKX6-1		UNK		RP11-309L24.4
MYLIP	PDCD7	COX17	BRMS1	CYB5R2	TRIM44	RP11-1080G15.1	HDDC2	MS4A6E	C4orf3		ADAM32		HSDL2
CCNA2	CD164	EPS15	CDK2AP2	LRRC73	AK5	SPATC1L	PSMC3IP	SPATC1	SLC4A1AP		CAMK4		LINC01539
SLC31A1	MT-ATP8	AKAP8L	KRI1	C16orf46	MDK	STARD10	NELFCD	TCF20	HRASLS		C4orf45		ACRBP
ATF6B	RP11-973H7.1	ZRANB2	SOHLH2	RPL34	NDUFS1	RP11-705O24.1	EID1	PTCH1	TSN		TUBE1		LINC01183
ZFYVE9	OPTN	COPB2	KRTCAP3	MGAT4D	HAUS3	SPTY2D1-AS1	HERC2	RORA	RBMXL2		C7orf55		TLE4
CALM3	TATDN1	LAMTOR3	STRA13	RP5-828H9.1	TM2D2	LINC01198	NAA35	AC007557.2	TSSC4		ANKRD36		AC019055.1
DERL2	DBN1	ANKRD36	RPS15A	B3GALT4	RIMKLB	RP11-317P15.3	SNRNP200	ZBTB20-AS1	C11orf74		THAP2		SLC37A1
PSPH	CCDC92	MED11	HIGD2A	TCEB1	ATPAF2	LINC01095	TMX2	SSX2IP	SETD3		C4orf17		C17orf112
CYSTM1	FIP1L1	CCDC93	HSF1	AC005754.7	ANAPC7	THEG	NDUFAF4	TMEM215	ADAM2		TTC19		CTNNBL1
GPAA1	RGS2	SRR	TXLNG	ATG4D	COG4	CATSPER4	ATXN2	SDK1	PPP1R2		RP11-14O19.1		AC104654.1
TIGAR	LINC01481	BUB1B	GNG12	RP11-535A19.2	UTP6	UBQLN3	ILKAP	KLK5	CACYBP		PCCB		DYNLT3
DPY30	UBE2H	KLHL24	NDUFC1	ZFAND4	GOLGA2	LINC00226	ANKRD30A	CTB-91J4.1	WDR53		PPP1R2		FAM27C
HACD2	RAC1	C2orf42	SORL1	USP3-AS1	CNOT4	AQP7	STIP1	CFL1	PIP5K1B		RP11-87C7.3		RP11-543H12.1
TK1	SCARB2	ARID2	MYBBP1A	TTC30A	CTSD	TSPAN19	SNHG7	EDRF1	SF3A3		WISP3		NOL4
ILF2	TAF9	AP5M1	RBPMS2	DYX1C1	TXNDC15	CAB39L	EFR3A	CLK4	LYPD4		PRR30		FAM177A1
KRIT1	YPEL3	GALNT11	ANXA11	RPL23	DCTN1	RP11-3L23.2	DDOST	DNPEP	DPY30		CAHM		LINC01365
TRAM1	DUSP6	USP6	YRDC	UQCRFS1	WNK1	ZNF433	EP400NL	RNF44	RPS20		RDH10		H3F3B
TM2D2	RPL6	SPAG7	NDUFB11	NDUFV3	RMDN3	ZNF385D	DCK	FAM46C	RP11-80F22.15		ARAP1		AC007131.2
DNAJC3	OFD1	MAGEB6	QTRTD1	MAGEF1	CLSTN1	TAF10	TSG101	CDADC1	RAD23A		LZIC		HRASLS
TCTN3	CAMK2G	RP11-452F19.3	RPL35A	LRRC27	STARD7	CAGE1	NSFL1C	EWSAT1	RTN4		CYTH2		RP11-17A4.2
SSSCA1	KDM1B	UQCRQ	PPP1R14B	RFESD	GARS	CASC1	ARMC8	MLF1	UBE2D2		DDHD1		DDX52
CTSL	SPI1	MRPL11	MRPL12	PMS2	PDCD4	CEP112	ANKRD36C	SPATA7	SNAPC1		BBS5		BTG1
SCML2	PNRC1	DSEL	IQCA1	LCA5L	PRKCSH	SLC37A1	RBM25	FUZ	CHCHD1		RASA2		MAPT
STARD7	MRPL28	HIPK1	CCDC107	CHST13	PRSS38	MOBP	SRP9	FBXO24	C9orf135		SF3B5		GFER
ECT2	TFAP2A	MDC1	PSMG3	CTD-2538C1.3	AARS	RNF139	BCKDK	GSTK1	RPL30		ERO1B		TOMM22
TUBG1	FGFR1	PCBP3	NAA10	FDFT1	TPM3	CCDC37-AS1	CWF19L2	NTRK3-AS1	AC240274.1		SMAD1		RP11-112L6.3
TMEM33	CCDC91	RP11-522I20.3	SHKBP1	SEPSECS-AS1	TRAPPC6B	TMEM191C	STAG1	RP11-557J10.5	RP11-156K13.3		GOT1L1		PDXDC1
GPATCH8	SYCP1	TRIP13	DCAF6	ERICH3	EIF4EBP2	MYH3	LRPAP1	ICA1	C9orf135-AS1		SPDYE3		CCDC171
NFATC3	AGBL5	PAGE5	ANP32E	WDR1	ATAD2	JARID2-AS1	PAGE2	TMEM91	PPIL3		CTNNBL1		DSCR8
DHRS13	SHOC2	ZNF770	LEPROTL1	UBXN6	ARPC3	ISCA1	FANCD2	CSRNP1	ADNP-AS1		TP53RK		SVIP
NPC1	PLEKHA3	DEPDC1	MKI67	MEIG1	BHMG1	NRXN1	PCNP	RNF125	TMEM232		DYNLT3		MIF
ATPAF1	ZEB2	PNISR	NT5DC2	AP4S1	ISCA2	C15orf65	SRSF10	ATL3	TMEM225		RP11-644K8.1		MIR3976HG
GABPB2	MAPKAPK2	MMP25-AS1	TPI1	PACRGL	NAA50	LINC00347	DEK	LDLRAD4	RPL38		GLIPR1L2		SPATA32
TRIAP1	ATG4B	XRN1	PTPRF	NPHP1	TMEM87A	AP005530.1	TUSC3	RP3-333B15.4	SEC22C		ATF5		PPP3R2
ERLEC1	KIAA0232	TIPIN	NUDT16L1	SGK1	HN1L	TEX26	NSD1	RP11-364B14.1	LETM2		PRRX2		MAEL
TOP2B	RPL35A	NDUFS1	PELI2	ERICH1-AS1	RPL7L1	ULK4	INO80E	NACC2	CCDC67		FBXO22		DCC
ARIH2	ATP5O	ANKHD1	HBQ1	RPL12	EPCAM	RP11-171N4.3	SENP1	UBOX5-AS1	C9orf78		POLB		LRRTM3
DPP7	SFMBT1	TGS1	SET	TSC22D1	MAP1LC3B	RP11-217B7.3	MED10	MRC2	RP13-942N8.1		RP11-61G19.2		RP11-367J7.3
HNRNPUL1	LINC01582	PHLDB1	UBA52	ENKD1	THOC5	MACROD2-AS1	HSPA13	SLC10A6	STK33		AC097467.2		YPEL1
CSPP1	OXT	CETN3	IGFBP2	CDC42EP3	MESDC2	C17orf80	CCDC15	GABRG3-AS1	PSMB1		USP2-AS1		CLPP
H2AFX	DEAF1	AUNIP	PSENEN	NSMCE1	PDS5A	C9orf131	ZNF652	FAM20A	RPL7A		ALDH3A2		SCLY
EMC7	RAB20	PPP4R4	NTHL1	SEC61A2	PCBP3	CARNMT1	TMEM9B	RP11-770E5.3	CSDE1		NADK2		FAM181A-AS1
HIBADH	INTS6	ANAPC7	CCDC6	RASSF1	NRXN2	LIMCH1	FBXL5	SMIM14	RP13-270P17.1		TMBIM6		RP11-734K2.4
EXOSC7	BAG3	NUDT21	EMC10	DYNC2LI1	TRAPPC6A	TAT-AS1	ATXN3	RP11-505K9.4	PDCD10		SHOX2		DDX27
EIF2S2	TIMMDC1	CTNNBIP1	HDGF	PSMG1	DNASE1	RP11-252M21.6	BAZ1B	FAM170B	LINC01249		HNRNPH1		LINC01430
ZWILCH	SERTAD3	LYST	EEF1B2	RP11-231D20.2	GNAI1	RPGRIP1	FNIP1	IQGAP2	DSTN		RP11-58O3.2		UBE2D2
LSM8	SMARCE1	SOS2	MYO1B	MTX2	MAPKAPK5-AS1	NEBL	ANKRD12	CELA3B	C1orf105		C9orf135		RAB4A
DBI	PCLO	HCFC2	PPP1CC	SYNGR1	TEX11	AKAP3	NUP37	ST14	OLFML2B		C7orf34		AC007163.6
SARAF	FMR1	CDK12	MRPL52	TTBK2	TMEM259	RP11-700N1.1	TTC32	SLFNL1	C18orf21		EFCAB3		MTCH2
PIGK	ERI1	STXBP5L	LYRM4	PHKG2	CNOT7	BRIP1	PSMA3	RP11-1338A24.1	DERL2		BTF3L4		SORCS3-AS1
SMIM20	AATF	FBXO9	IPO4	STAMBPL1	XRCC5	RP11-219B4.5	DOCK7	RP11-166P13.4	WDR87		XRN2		C2orf74
FAM122A	SCAMP2	ERBB3	SUN1	NDUFC1	TMX1	LRRC3B	SBNO1	RP11-367J7.3	VPS8		KBTBD7		CSNK1G2-AS1
RPS27L	SRP14	C5orf42	MRPL4	GNB2L1	TIPARP	CTC-459M5.2	METTL10	LINC00616	BAG2		CLIP4		RP1-140J1.1
DHFR	PRKX	EIF5B	FAM195A	FAM162A	TMEM52	RP11-69E11.8	H3F3A	PCSK2	RP11-1223D19.1		RP11-684B21.1		TUBB4B
2018-09-10	BUD31	FAM192A	AIP	WDR35	HSF2	ATF5	NEK4	FAM134C	CEP63		C5orf47		OVOL1-AS1
ANP32E	EMC3	RACGAP1	OTUD4	OSCP1	KIF1BP	RP11-195L15.2	FKBP6	RP11-1017G21.4	UCHL3		CDC20		RPP38
NDUFA6	DEDD2	TMEM97	TPD52	TESC	KANSL2	ADSSL1	MRPL32	MIR4307HG	SLC39A3		LINC00643		DUSP13
KIAA0101	SF3A2	SLMAP	GSE1	KB-1410C5.2	CDK18	SMKR1	KRAS	GRB10	TBP		TMEM191B		AC002465.2
ATP5E	ZFAND5	CDC25C	BEND7	SLC39A3	USP48	GALNTL5	CHAF1A	NBR1	DNAL4		SLCO6A1		AP003025.2
PNO1	NUCB2	UBE2T	RAB40B	TMX4	PFDN1	RP5-827L5.1	NOL8	CFAP100	MDH2		NPIPB15		SPANXN3
SRSF10	HSPA4	TPX2	PIGX	ATP5G1	TOP3A	ZNHIT2	HSPA9	AC079779.5	MRPS14		LRRC37B		FAM192A
CCDC137	NAA60	ACER3	C17orf89	ADO	ATAD5	ZNF165	EBLN3	AC010907.5	CHCHD5		GPR85		ERLEC1
AMN	PHF6	MPP2	DLL3	PNMAL1	PAX6	LINC01553	UBLCP1	XXyac-YX155B6.5	TMEM170A		AGAP5		MORF4L1
RNFT1	GSK3B	MTFR1L	SLC25A11	TSNAXIP1	DDX42	GSG1	FAM207A	ARAP1	PPIL6		GS1-124K5.3		UFD1L
ANKRD39	SLC25A1	DDX42	PHF13	DNAL4	UCHL1	AC006942.4	TMUB1	ORMDL3	ZNF596		POLK		CISD1
C9orf9	NCOR1	MYT1L	CCDC24	NUDT4	ZNF770	B4GALT1-AS1	HAUS1	LASP1	UNC50		SRGAP1		ELAVL1
NEK4	TCEAL4	PHTF2	RPE	ERH	DLEU2	CAPZA3	CPT2	USPL1	ROPN1L		MMEL1		THAP2
PPP1CC	CLN6	POLN	C2orf76	EFCAB2	ESX1	PHOSPHO2	SRSF1	VASH1	DESI2		MRPL18		FAM204A
SNAPIN	TPTEP1	LYRM5	G6PD	C11orf49	VWA9	LINC00917	PLEKHG4	RP11-102C16.3	SLC26A8		RTN4		SERGEF
JADE3	ZNF667-AS1	CCSER2	TADA3	ZFP91	UBE2F	ZNF649-AS1	MRPL4	RP11-496I9.1	CNOT2		GABBR2		RPS2
YIPF6	MRPS6	LZIC	PARK7	BVES-AS1	CTNNAL1	ATP5S	C19orf52	RP11-779O18.3	CYB5D2		AC012456.3		EWSAT1
VIMP	LRRFIP2	SERBP1	MRPL41	TSGA10	POLE4	NRDC	SNRNP40	CA3-AS1	RPS27A		TCTE3		AHRR
SNRPD2	HNRNPH2	MEI1	PSME3	SCAND1	ETF1	FSCB	ZC3H6	RP11-34D15.2	WDR63		AKNAD1		ENOX1
FARSB	ACTR8	C1orf112	UBE2E2	RP13-270P17.1	RBFA	RP11-402G3.3	RPL27A	PRRX1	MAP1LC3B		INO80C		TNP2
MEST	FAM162A	TMED10	DPH2	PTRHD1	CABIN1	PRICKLE2-AS1	MGAT2	COX8C	PSMA3-AS1		BCL10		NDRG3
EIF3I	NTHL1	ARHGAP20	POLR2J	AQP5	ABT1	TOMM20	SNRNP70	TMEM191B	C8orf89		RP11-166B2.1		LSM12
YIPF4	GALNS	RNF138	HRAS	RANGRF	IMMT	KPNA2	CENPV	SPATA31E1	IQCK		MYO1D		CAP1
PNMA1	CLASP1	MOB4	POGZ	TBCA	RNMT	ZSCAN31	TNRC6A	ARHGAP22	COX11		USP7		CEP57
DCAF6	TLN2	ORC6	ADRM1	CLGN	SERBP1	MRPS25	C17orf75	FAM81B	CINP		SDHAF3		KARS
CGREF1	PSMB7	GDE1	UBXN11	TUBE1	RNF2	RP11-402J6.1	PRPF4B	C10orf35	MAEL		GOLGA6L9		UBE2R2
TRIP13	SPSB3	GGACT	GRSF1	AKAP11	POP5	RP11-67L3.4	VPS13A	TXNDC2	RWDD2A		EPS15L1		AP001468.58
CKAP5	ELMSAN1	MED13	VPS37C	SFMBT1	RASAL2	ADAM7	RPS4Y1	RP11-100N20.1	PPP1R35		C22orf42		ARHGAP26-AS1
POP5	CIB2	TAF4B	LAPTM4B	RPGRIP1L	PLAC1	LRRIQ1	COA1	SMYD2	CARTPT		DNAJC3		TSGA10
CDC6	C12orf10	MAGEC1	SARAF	DAZAP2	ARHGAP9	AC093901.1	SAFB	QARS	PCDH17		KB-1183D5.13		CXXC5
TIMM22	BRD4	ANKRD36C	AGAP1	LEKR1	GALNT11	ARHGAP15	ARL16	LINC01315	UBXN1		C4orf47		IAH1
ATP5J2	DNAJC1	AJ011932.1	CSTB	SNAPC3	KATNBL1	CTD-2014E2.6	VPS35	C1orf174	GS1-18A18.2		MCF2L2		CAPN2
ACTL6A	TMEM189	NAA30	PARP16	PTAR1	LRRC41	SPATA20	PARP12	BPIFA3	BBS5		RP4-569M23.5		RP5-1002M8.4
PRPF31	SETD5	WARS	CARD19	CFAP221	CRLF3	RP11-493E12.1	TSPAN3	RP11-499O7.7	UBE2I		AC016831.7		LINC01277
OAZ2	MKRN1	CLASRP	TSEN54	RPL36AL	RACGAP1	STPG1	THUMPD3-AS1	ERGIC3	TACC3		HNRNPC		C15orf48
MT-ND3	ZDHHC21	SGOL2	MBD4	GAPDH	SNAPC5	DOC2A	RPA2	HECW1	CFAP97		HACD3		CDV3
MPDU1	RP13-942N8.1	EIF3J-AS1	MTA1	RPS8	TMEM14C	CTD-2296D1.5	PDRG1	LINC01377	LYRM7		RNF125		RP11-420J11.2
RPIA	TPM2	C15orf40	TOP1MT	PCBP1	MPP5	RP11-545G3.1	DDX21	RP11-413G15.1	MICU2		CCDC181		WDR64
RAB30-AS1	DCTN4	PRKACB	RRS1	ATP6V1F	SLC16A1	RGSL1	RPL10A	VEPH1	SRI		SNAP29		CCDC113
HACD3	CCT4	UPF3B	RRAGD	TMEM232	CTSH	C19orf18	NEMF	LINC00378	NBPF19		EXOSC9		UQCRQ
AC006277.2	TLE4	ASF1B	GIGYF1	CEP83-AS1	MAP7D2	BMPR1B-AS1	FAM221A	CA2	IQUB		DBF4		RMDN2
MLX	SMIM19	ANKRD36B	DCAF13	KAT7	BLOC1S2	RBAKDN	HNRNPD	FAM209A	HNRNPA3		MFSD12		RNF139
RB1CC1	CTXN1	SH3KBP1	CCDC137	XRCC6BP1	WBP4	GYG1	SNRPG	SERPINA5	STRAP		ITFG1		RP11-369E15.4
EIF2B1	CEP131	CKAP2	SRP72	SAMD15	DNAJC7	RP11-264K23.1	NXT1	C6orf89	MRPS18C		EFHC1		FAM71F1
ST3GAL5	RBKS	APMAP	KCTD5	TRAPPC2L	MEI1	PRSS46	RNF17	SPANXB1	PRPF18		FUS		WIPI2
DNAJB11	ARID3B	AC007966.1	LRRC59	RPL37	PFN1	RP11-532M24.1	DENR	PKIB	SBNO1		OTUD4		PCCB
STMN1	QKI	KDM1A	GIPC1	SRSF11	MACROD1	C6orf229	CREBRF	RP5-1030M6.3	CPSF3		RBPMS		RP11-27M9.1
DDX39A	AIP	PALB2	NOL7	NEK3	PNMA5	CCDC116	XPA	CPEB3	EPB41L4A-AS1		FAM170B		NAA38
STAG3	IFT88	PPIP5K2	UBXN8	THAP6	BMS1	RP11-202D1.2	SRSF4	IQCJ-SCHIP1-AS1	C11orf97		RP11-839G9.1		CTB-174D11.1
ICE1	JARID2	PIK3C2A	MESDC2	DCTN2	VPS53	RP11-363E6.3	C4orf48	VSTM4	GPBP1		MCHR2-AS1		ATP5O
ZCCHC11	CTNNBIP1	TNFAIP8L3	TMED1	ZNF793-AS1	GAL3ST1	ENPP2	MPLKIP	LMO1	BORA		SF1		RP11-206L10.9
VDAC3	AKIRIN2	CUTA	C12orf45	DYNC2H1	DSN1	RP11-461O7.1	RABGAP1	LL22NC03-104C7.1	KATNAL2		NF1		C1orf111
MZT2B	PAK4	GRK4	GNB2	PPP1R9A	NOL8	HIBCH	C4orf46	UBQLN3	C6orf99		WDR78		RP11-292B1.2
TMEM248	PHIP	C16orf70	HOXB7	ZNF608	SLC25A5	GAPDHS	YY1	WDR20	EEF1A1		XKR3		TIMM10
KCTD20	OTUB1	PPIA	CSTF1	ACYP1	CCDC47	C2orf74	TXNRD3	CTD-2144E22.8	PRCP		LINC01016		MKRN2
TALDO1	RAD23B	TAX1BP1	IFI27L2	PFKP	HSD17B14	MORN2	CHGB	PCBP4	AAMDC		RP11-779O18.1		EHBP1
COPZ1	ANP32A	ACTN4	MBTPS1	CTD-2036P10.3	SAR1A	GOLGA8R	ACTG1	RP11-347D21.1	TBRG4		AC006019.3		LARP6
C1orf228	MRPL54	NDUFB6	MBTD1	NRAV	CCNI	CAPZB	NUBP1	ST7-AS2	WFDC3		GOT1		ZCCHC2
PCOLCE	MAP2K7	LINC01140	UBTF	PRR19	FBXO11	TMEM210	ARPP19	RP11-356J5.12	SOD3		ADGB		C8orf74
PCNA	ZNF322	SRP14	AKTIP	DAP	TRIP13	CCDC183	LYRM9	DKK3	HNRNPK		NDUFAF5		DCAF6
UTP23	UBE2D3	DCK	PTK7	POLD2	HTATSF1	RP11-502N13.2	CRNDE	MIF	NUDCD3		TOMM20L		RP11-17A4.3
PPT1	RALBP1	PAXBP1	NBN	SAMD13	CLN8	CALCOCO2	ARF5	KCNV2	ATG4C		CDIP1		FANK1
NCSTN	RBP4	TCTN1	TRAF3IP1	APBB3	RTCA	ODF1	PPP4R3A	PKD1	MRPL28		RP11-164O23.7		SETD9
SFPQ	ATP5S	MORN2	POLR3H	TRPT1	RAPH1	DNAJC24	FAM9B	RP11-1277A3.1	INTS8		BCL2L11		PIFO
SRI	ANKRD12	SGCE	CMC1	TMEM261	MED8	C17orf105	PRAP1	LINC00960	PHOSPHO2		RP11-457M11.7		RNF181
ZCCHC9	CD74	AQP11	LMO4	CDC20	PEMT	AC006019.3	COMMD2	EGFLAM-AS2	ADAM32		RPAIN		RP11-21B23.3
RCN2	STXBP3	GLRX3	PNPLA2	TECR	CCDC171	RP11-734K2.4	TRAF3IP2-AS1	TMEM63B	CALR		C1orf105		CFAP53
CTSA	MYCBP	ZNF672	PSMG4	ZBTB44	PPP5C	FAM181A-AS1	GCC2	AC069363.1	SETD4		DHX33		SPANXB1
DHX36	ZNF148	PTGR2	TMEM256	CTSL	INPP5F	RP11-355E10.1	PAGE4	GORASP2	KHDRBS3		DNAH14		FEM1B
VAPA	STARD10	DUS2	PEPD	LHPP	CLIC4	CEP57	FANCI	RP11-798K3.2	ITGAE		CETN1		KNSTRN
SFR1	C19orf24	MTMR9	COPS7A	SPAG16	FAM98C	ISPD-AS1	DCTN3	BMI1	RBM17		RNF139-AS1		BCAT1
CETN3	RPL8	CCDC64	ETFB	DNAJC27	USP37	FAM153B	PHACTR4	HDAC4	FAM24A		DNAJB9		USMG5
DFFA	NKAPL	DNAH14	XPO5	NDUFA12	RSPRY1	TCP10L	ANKRA2	APOPT1	PSMB2		ZNHIT3		RP11-295G20.2
FANCA	WWP1	UBE2D2	PLK1	RNF113B	MTHFD2	SPG20	LEMD3	MOXD1	PSMA5		EDRF1		NUCB2
CHD3	CCDC144A	SETD5	CCDC112	ARL2BP	PLEKHH3	ARMC12	FNBP4	YJEFN3	EIF2S2		LYZL4		LINC00293
VWA9	ZCCHC10	NAA15	ATP5B	RPL32	RPL10	RP13-81N3.2	BRWD1	CRLS1	ZNRD1		PRMT9		URI1
COPS8	CCDC12	ZNF622	NEIL2	C10orf25	EIF2S2	RP11-614F17.2	DDX42	AGPAT4	COPS4		KDM5A		GOSR2
CECR5	SAMM50	LRRIQ3	USP3	DNAAF3	CEBPZOS	ABHD1	RPL13A	PACRG-AS3	RP11-524O1.4		ZCCHC6		OTUB2
PSMC4	PPP2R2D	EXT2	CCDC124	USO1	YIPF4	TRIM17	EPCAM	CEP350	FKBP4		C1orf43		SPANXC
HTRA2	PAGE5	BBS4	DUSP22	ZBED5-AS1	ACER3	PAOX	DYX1C1	RP11-359G22.2	NAP1L1		LINC01467		FAM166A
GPATCH4	SAMD11	MARK3	TMEM14B	SLC22A16	POLR1E	LIPJ	TMEM101	THAP2	LINC01191		ACLY		CWC15
RPL22	RPS3	USP32	DBI	CCDC92	CSTB	RP11-79C6.3	SLC25A3	RP11-415D17.3	UBE2S		YWHAG		SPATA17
ACTL8	MRPL41	C17orf75	MYCBP2	TPT1-AS1	CYB5B	RP11-45L9.1	TAF12	C1QTNF3	YWHAE		HIPK1-AS1		LINC01255
CSNK2B	RBBP7	PROCR	CHMP2A	DNAL1	ZNF706	CTD-3185P2.1	TAOK1	LPGAT1	COA4		RGMB		LAPTM4A
PPP5C	ASPSCR1	MPP6	SRI	RPL9	C1orf174	IGSF11	BCCIP	BRK1	OXLD1		HIBCH
CKS1B	GPX4	KRIT1	SDC2	DESI2	RP11-422P24.12	LINC01487	SLK	HERPUD2	HIRIP3		HDAC9
ENOSF1	GADD45GIP1	XRCC5	SVBP	ZNF689	DTYMK	NDUFAF7	SRSF6	LINC00906	NIFK		MDH1B
USP1	PLEKHA1	TTLL7	CBY1	JKAMP	TIMM22	PP2D1	NDUFB7	RP11-359G22.4	SIGLECL1		REEP3
GAR1	APPBP2	PDE3B	GPATCH4	POLG2	CKAP5	RP11-22M7.2	H3F3B	RP11-109P11.1	CTD-3187F8.11		HSPA1A
RP5-1139I1.1	MED19	CUTC	PRR13	PTTG1IP	LAMC1	RP5-928E24.2	RNF115	RP11-478H13.1	PAF1		RP11-1109M24.5
PREB	ATP6V0D1	LRPAP1	MAP9	DNAJB2	CFL1	AKAP14	RBM28	LINC00326	OAZ1		TMBIM4
ZNF711	ZBTB43	OFD1	AC090498.1	ECE2	ZFC3H1	PWRN2	TAF15	SCD	AC026471.6		NSA2
ARCN1	FHL3	ROMO1	AHCY	RP11-844P9.2	EIF4A1	LINC00221	ABHD10	PPP1R17	PSMC4		SCN3A
POLR2B	ZNF106	SDCCAG8	RHBDD2	YIF1A	NFAT5	SH3GLB1	RDX	ASAP1	HADHB		CTD-2588C8.8
LARP1	KIAA2026	PEX5	AURKA	TUBA3C	TMEM41B	RP11-755O11.2	CES2	DRICH1	CNOT7		FBXO3
SHCBP1	PRKAR1A	RFWD2	SSBP4	DDX43	TXNL1	CNBD1	SNX17	BOD1	AC138647.1		ACSS1
UBE2S	DDX5	2018-09-10	MRPS7	EFR3A	NUDCD1	GOLGA6L10	PRIM1	LINC01364	MBD1		SPATA41
BFAR	DAZAP2	SLC39A1	COX5B	PSMD4	RBMXL3	SOD2	CSTF2T	COQ6	GAA		KPNA3
ARL2	RGS14	CCNC	ANP32B	CEP162	PSMD11	RP1-90J20.8	CMAS	MT2A	CAPNS1		DERA
SEC22C	LBR	GLCE	FAM219B	TRAPPC12	ZNF75A	RP11-407A16.3	RP11-78J21.4	ASB17	CNOT4		LRRC72
EIF2S1	ZNF236	PEX3	FAM195B	ACTR6	LIN7B	SLC25A28	HOXC6	RP11-422J15.1	MRPL27		UBC
WNK3	CTSF	DBF4B	YWHAE	SCYL1	CDC25C	IQCF3	SLMAP	AK5	PEX3		C9orf131
RIBC2	ALKBH5	MMADHC	CDC34	RP11-758P17.3	PIDD1	CCDC138	CCAR1	RP11-114H24.3	ACRBP		SLC38A9
RTN4	DND1	BIN2	SSR1	TP53I13	ATPAF1	KBTBD3	GABPB1-AS1	ZFP42	OVOL1		LINC00917
LMNA	RPS7	SNAPC5	MORF4L2	APITD1	RHOT2	PCDH9-AS3	HSPA1A	RP3-331H24.5	CNPY3		PFDN4
FUOM	RHOXF1	HNRNPH3	TMEM106C	MIEN1	LMF1	ACE	SBDS	DDX3X	SEC61B		RP4-726F1.2
LINC00221	RSRC1	IFT20	MSH6	CCDC24	CSPP1	DTHD1	FBXW7	RP11-292B1.2	SSR3		RP11-666O2.2
NCAPG	ADAD2	MTF2	FXN	CIR1	SYTL1	ZNF222	TACC1	SLC39A13	RP11-90C4.3		BCAP29
CCNDBP1	TNNI3	M6PR	PPAN	CTD-2538C1.2	MCM3	USP50	OAZ1	RP11-161D15.1	THOC7		CATSPER3
CKAP2	PPP6R1	FRA10AC1	SETD3	RAN	SLC37A4	MRPS15	CYP20A1	LYPD6	VCP		EIF1B
TM9SF3	HPS4	RPL39L	E2F6	NISCH	WTAP	RPL7	CKLF	RP11-543H12.1	NTPCR		TBC1D15
GIGYF2	MCRS1	MXI1	METTL1	STK11	ABHD14A	FTCD	C4orf3	C21orf91	CTC-338M12.2		METTL14
CBX1	MGEA5	NFXL1	DPY30	CCDC180	ATP6V1D	CCDC169	ZMYM5	RP11-498B4.5	SRSF11		CENPW
SPCS3	CBR1	P3H1	ARL6IP6	AURKC	BRD9	RP11-434E6.2	MDM1	ATAD1	RPL37A		PALMD
LARS	ASCL2	FBXO5	TGOLN2	POMP	CNTLN	MAPK13	DNAJC1	CDIP1	CCT2		SPTLC1
MAGOH	MAGEC2	EFCAB7	ATP5D	TTK	FXR2	LINC01539	CCDC155	NGLY1	TRAM1		AURKC
ABCF1	MYL12B	RPA4	TXNL4A	PIGV	ACBD3	GRID1-AS1	TVP23B	C19orf45	AC007391.2		ZDHHC13
CPSF6	EXOSC9	SRGAP2	CDT1	LRRC6	PDCD6IP	TRABD2A	NFYB	ANO1	CEP70		UGT3A1
CCDC47	MGST3	FAM114A2	SNAPIN	ECH1	REXO4	IZUMO1	ME2	CACNA2D4	TIPRL		C2orf16
AGTRAP	TMEM219	MRVI1-AS1	NABP2	IL23A	DCP2	AC010127.3	NIFK-AS1	C5orf46	C9orf84		ORMDL2
HNRNPH3	WDR60	UTP6	PAK1IP1	ZCCHC14	GCLM	RP11-677I18.3	EEF1E1	STK3	LNP1		RP11-499O7.7
ASPM	SHKBP1	LRRFIP2	NDUFB4	SMIM22	DONSON	RP11-417O18.2	APMAP	ANXA2	DNAJC8		RNF126
CNPY3	RPL13	MMD	PTRHD1	TUG1	RDX	BPIFA3	MRPS10	NFX1	SLU7		TMEM225
LYRM9	ATIC	BHMG1	RNPS1	RTF1	RAF1	PPFIA2	TMEM41B	CTD-2143L24.1	LYST		CEP295
ETV7	TCEA1	C11orf58	RPL9	GYG1	METTL14	CSMD2-AS1	PNMAL1	WTIP	IFT22		SPAG16
HIST1H1C	DNAJA1	PTPRK	TBC1D7	PRKCDBP	TSC22D2	TEX26-AS1	TMEM106C	RP11-152O14.4	ZNF131		C16orf92
HIST1H1A	EIF5	ZNF99	DHPS	RPL35	JMY	STXBP5-AS1	PET100	RP11-309L24.4	NUP88		ARMC4
HYOU1	COPS4	SAR1B	TRAPPC1	LRRIQ3	VRK1	RP11-231D20.2	SAR1A	RPRD1A	ART3		UPF3B
C14orf1	NUDT7	FANCA	HSPE1	TIMM10	PPIL1	PIH1D2	THUMPD1	RP11-61J19.2	KIF18A		DHRS9
LTBP3	FAM207A	FAM126A	SMARCC1	MKL2	PSMD5	TXNDC8	RRBP1	SFXN3	HMGN2		RALA
RAMP2	AREG	U2SURP	SSRP1	RGMB-AS1	YY2	FAM186B	RFWD3	SUFU	NKIRAS1		C14orf1
ACAT1	MRPL2	TIPARP	MRPL55	PHF1	NUP214	BBX	SEC61G	CDRT8	AC015849.2		PLBD1
TMPO	COL4A3BP	MFSD11	CXADR	EXD2	KATNA1	TIGD4	STRBP	ASTN2	MRPL52		CIB4
CD99	TDRD1	NFYB	SEPHS1	RP11-353N14.2	RIF1	CHST13	ATP5I	VWA3B	ALS2CR11		DDAH2
SNRPF	GPX1	ESCO2	HNRNPD	HSP90B1	CAMSAP1	NUPL2	TRA2A	RAI14	TTC25		HN1
NPTX2	GOLGA5	ATAD2	MCRS1	GTSE1	HAUS6	C2orf61	ZNF326	RP11-179A9.3	NKIRAS2		NAGK
TBL2	LUZP4	TESK2	MTA3	SOD3	TIGD3	AC000036.4	RIC3	GABPB1	CUTC		CTB-33O18.3
PSMD11	MDH1	RP11-390F4.3	VGLL4	CCDC169	PRMT5	ARFGEF3	ASF1B	ODF3B	ARL14EP		PSMC2
CDCA7	RBMX	KREMEN2	STAMBP	DYNLT1	MED31	ZMYND12	DKC1	TBC1D26	HSPA2		CPSF3
C11orf70	TMEM99	ATP9B	RNASEH2A	EEF2	SNX2	RP11-128B16.3	RPS8	RIMKLB	CMC2		TOR2A
POLR2H	PAGE2B	HINFP	PREPL	PCSK1N	XBP1	FAM173A	ABCD4	ARAP2	LINC01568		KIAA1143
SNRPB2	HSF2	BRPF3	GLRX5	RABAC1	FBXL20	GEMIN6	ATAD5	MOGS	LEPROTL1		CASC23
PPP2R3C	ATE1	MAPKAPK5-AS1	C20orf96	RP5-942I16.1	EFCAB13	KATNAL2	CLINT1	RAB11FIP4	ISCU		DOC2A
RAD51AP1	COX14	ACAA2	ATP6V1B2	ANKRD20A4	LTBP3	TMEM45A	MDH1	FANCD2OS	ATXN10		VPS35
C3orf33	RPS13	PAK1	NDUFA3	ENTHD1	PHF5A	AC002115.5	FBXO43	C9orf50	TRIM28		IQCF6
PRELID1	COPRS	TAF15	SMIM7	GS1-124K5.4	PITPNB	RP11-834C11.4	SRRM1	KIAA0319	HES6		AC138647.1
ZNF280C	CHD5	CBWD1	CTTN	HIGD2A	NAPG	CCDC81	PSMB4	SLC16A1	PALLD		CCT6B
SYNC	C19orf53	ROCK1	LSM10	EFHC1	PGAM1	ZNF295-AS1	ADD3	CYP17A1	UFSP2		RIBC2
TMEM141	HLA-A	PPP1R2	UBR5	ANKRD62	FBXO9	ANKRD9	RPL12	LRTOMT	TTI2		RP5-928E24.2
SSR3	KIZ	TCHH	RAB22A	TDRD5	DDB1	RP11-157B13.7	HELZ	NMNAT2	SPATA4		ATP6V1E2
UBN1	BEND4	SLC16A1-AS1	BIRC2	AP2S1	PARP10	PXDNL	ERCC2	ACTL7B	CD164		ZNF44
KDELR1	NDUFV1	FANCI	NDUFV2	RPL14	TUBB8	FAR2	LMNA	RP11-779O18.1	GJA8		AP000345.1
TMEM208	CDC34	PIGS	NDUFA1	ODF2	P3H1	CENPF	BRD4	CCDC57	APITD1		PRSS37
CCDC90B	AKAP13	THOC7	SPIN1	CCDC39	RNF138	WI2-2373I1.2	SCAMP4	AC092155.4	HSF5		MEIG1
DCTPP1	PRPF6	ANAPC10	KCMF1	CHCHD5	IQCH	CHST1	GPBP1L1	RP13-436F16.1	FBXO36		CBX3
PBK	HSP90AB1	PARN	METAP1	MAF1	SCOC	TUSC7	PIP5K1A	LINC00700	CH17-140K24.2		TMEM144
SLK	HSF1	SDR39U1	GCAT	NTMT1	SUMF2	SUN5	UBE2D1	AC099342.1	NDUFB9		ADAM17
TMCO1	CCDC112	CMAS	TAF1D	MFI2-AS1	MCM8	RP11-85L21.4	PCNT	TRIM11	ARL5B		LINC01304
ZNF136	LRIF1	ROBO3	TFB2M	FKBP6	ABHD12	ATP6V1F	GIGYF2	LINC00935	FAM134A		NUP88
BRCA2	RBMX2	DSN1	DNAJC9	HYLS1	KLHL8	ZNF75D	TCL1A	PWRN1	RALY		ACAT2
TSEN54	GMPS	KIAA1429	ZNF766	PRDX6	SSX1	GEMIN4	PPID	RP11-73O6.3	LRPAP1		CTD-2135D7.2
ANKRD36C	HMGB3	SNX14	RGMA	DUSP18	AKR1B1	DNAJB1	GTF3C3	PTPN6	ADO		DSTN
PA2G4	VGLL4	POLK	PNKD	TMEM205	SPTBN1	C8orf88	RABAC1	WDR37	DUS3L		GFOD2
UBE2T	RYK	CHPT1	SUDS3	POTEC	OGFOD1	RP4-726F1.2	MLLT4	WDR26	HSPA8		PPP3CC
CUL5	SPTAN1	RAB1A	GTPBP4	ITGAE	KIF1B	CLPB	KAT6A	USP37	REEP4		PAIP1
C11orf58	SERP1	TSC22D2	CFAP53	TEX261	TSR1	NEDD1	TMEM128	RP11-156L14.1	CBARP		LENG1
SORL1	JUND	DNAJA2	WDR77	RNF114	MAP4K4	TTLL7	WDR73	MGAM	ELP4		TPRKB
GDI2	TTLL1	VMP1	TSR3	PRRC2A	PMVK	RP11-498B4.5	UPF2	ATMIN	INAFM2		RP11-340I6.7
PAIP2	DGKD	CCAR1	CISD3	FAM221A	UGT8	ABHD8	EVI5	RP11-404L6.2	YIPF4		ANKRD55
SPRYD7	NDUFAF6	NUP88	SNX3	RP11-783K16.5	RBBP8	C3orf30	GRSF1	CTB-174D11.1	SLC2A5		ACTR6
ABCE1	EAPP	ATP5F1	SIRT7	MEA1	NGDN	RP11-863K10.2	PSME2	MPLKIP	PSEN1		TTLL7
H1F0	COPS3	EXOC3	SRD5A3	CTD-2270L9.4	GTF2H2C	RP11-121G22.3	AUP1	CYB561A3	TTC30A		FAM153A
UFL1	TTC9C	CCDC181	JAK1	FUZ	ZDHHC13	BBS12	STRADB	FAHD1	SDHA		LAPTM4A
CENPW	NDUFB6	EHBP1	CD46	CRYZL1	H2AFX	TRDN	FBXO4	ISLR2	RPF2		ASNS
PEG10	ASNSD1	ZNRD1	PTBP1	C21orf2	PBX3	GOLGA8N	MNAT1	CSNK1D	G0S2		VPS53
EHMT1	ACADM	PDCD6IP	CLN5	MYEOV2	HIST1H1C	RP11-202D18.2	MINOS1	EEF2KMT	RPS29		RP11-309L24.4
TMEM9	COX5B	FAM157C	MIEF1	C11orf74	PITHD1	USP2	RP11-3B7.1	IQCE	GLRX3		GOLGA4
QTRT1	ATP1B1	GPATCH8	NDUFS8	ASPSCR1	MPHOSPH10	CCDC126	KPNB1	SVOP	RFC1		C6orf48
RCHY1	RAB4A	PDP2	MCM4	SLC25A19	CPVL	C2orf70	ZWILCH	TSR1	GPATCH2		HOOK3
PSORS1C1	PSMB1	CCDC178	PPIB	IL13RA2	MAGEA9B	MRPL47	UIMC1	PDXDC1	SEC63		ATP5S
COA5	CNN3	ACADVL	XPC	DCAF7	TSR2	RFPL3S	PDS5A	MSMB	RP5-828H9.1		RP11-690C23.2
PRCC	PCM1	YIPF2	WDR18	CAPN11	SMC2	BRWD1-AS2	MAN1A2	NNAT	UFM1		VGLL3
ZFC3H1	PIAS4	RP11-3B7.1	SNHG7	ARMC9	KDELR2	RP11-526A4.1	EIF5A	ZNF331	SOS1		RP11-480I12.10
PPIL1	PTTG1	FARP2	THAP1	IPO4	MTRNR2L12	SLC51B	VBP1	CCDC37-AS1	SYCP1		SMCHD1
SENP1	ZNF516	GML	CRK	EI24	RAB10	RP11-180O5.2	PPP4R2	ESPN	POP4		RP11-560G2.1
MTFR1	BNIP3	NUCB2	KLF5	GALNS	GPN3	ZDHHC3	TMEM107	C22orf46	SRA1		HSF2BP
NCAPH2	GOLIM4	TMEM98	MRTO4	MYCBP2	FBXW7	AC097467.2	LBR	WBP2	TCEA2		EIF3A
REXO4	RNF214	PHF8	NOP16	PMM1	POLR2H	DRICH1	MYADM	UBE2R2	RP11-417O18.2		KATNAL1
SPC25	BOP1	DLEU2	PTTG1IP	IQCE	SBF2-AS1	RP11-38F22.1	RNF212	AC064834.3	NDUFB4		EWSR1
SMARCC1	ROCK1	DIP2A	RNF2	COX4I1	MCMBP	OSGIN2	MSL1	C1QBP	CCNC		C10orf35
HINT2	SMS	CEBPZOS	SMIM4	RPL28	DIP2A	ZNF846	ARPC5	RP11-983G14.1	GNAS		RP11-375O18.2
MDK	RPL29	RCN2	C14orf1	EFCAB5	FAM136A	C2orf78	RAD51AP1	LINC01365	MRPS31		RAD23A
HAUS6	BAIAP2L1	UBR5-AS1	MRPS18B	CHORDC1	FAM234A	RP3-446N13.1	LARP1	PLCE1-AS2	AGGF1		CTD-2647E9.3
P4HA1	PHF8	DYNC1I2	FAM32A	TUSC1	CASP7	CFAP77	DICER1	DXO	PPM1G		LRRIQ1
TMX4	LRRC42	GPANK1	OTUB1	ACR	HYAL2	CPXCR1	DYNC2H1	GABRG3	PKD2L2		PRPF38A
TINF2	MIF4GD	IL13RA2	C1GALT1	LYL1	CPEB4	LRRC52	ACADM	PLAC8L1	PGM3		PPHLN1
CENPC	SH3GLB1	EBAG9	DKC1	NDUFA3	C1orf109	CCDC91	RP11-522I20.3	ENOX1	TFG		FAM221B
SGOL2	HCFC1R1	FKBP6	LARP1	SMPD2	MMD	RP11-389G6.5	ZCCHC11	XYLT2	MRPL54		LNP1
TRA2B	NDUFA1	RALGPS2	SAP18	SHARPIN	DSEL	C16orf92	COX4I1	RP11-370P15.2	PPP2R3C		C22orf46
C5orf24	GLUL	FHOD1	TAF9B	CCDC14	TIMM8B	CCIN	STAG3	LINC00442	KIF23		RP11-478K15.7
TTC1	CNOT3	AK9	DIXDC1	RPL30	CCDC109B	ITPRIPL1	NDN	LINC00535	KIF3A		ARHGEF39
JPX	SSRP1	MAP3K3	SS18L2	DHRS4	KANSL1-AS1	AC004510.3	COMMD4	MAMDC2	C14orf2		JKAMP
CBY1	EID1	MUM1	RAD21	WIZ	UFD1L	TRMT5	COX7B	SLC16A1-AS1	EIF2B2		TMEM5
F12	BRD2	DAAM1	NOL12	GNG5	GTF2H3	SLC22A18	BEND2	MYO15A	RAB13		SWI5
NUTF2	KPNA2	C5orf34	ATXN3	TCF25	RHOT1	RP11-202D1.3	UFL1	RARA-AS1	FLJ35934		ADAM7
SNX11	TSSK6	RBM26-AS1	C12orf57	OVOL1	KMT2A	AL450226.2	CNOT6	RP11-600L4.1	REXO2		RP11-206L10.9
POLR2K		KRAS	KIAA1551	FAM184A	PPA1	COL25A1	BCL7B	ANO2	TRMT13		ZNF24
ZNF302		PARP6	ARL6IP4	C9orf40	ALG13	CDKN2A	PSIP1	RP11-20B24.4	ALDH9A1		RP11-349E4.1
C21orf58		TLCD1	USP14	DKKL1	PEX5	LINC01210	AC005082.12	ZMIZ1	ADAM30		KBTBD3
RPE		RP11-1C8.7	KARS	AC010894.3	CD9	AC079354.3	ZFYVE21	AKNAD1	HOXD8		MOCS3
LRRCC1		ISCA2	WDR48	NDUFS6	UBE2G2	MBD5	ORMDL1	GFRA2	FAM96B		MAGI1
TAF11		TMEM179B	THAP9-AS1	RNF17	CCDC59	RP11-206L10.9	TP53I13	RP11-628O18.1	GOSR1		AP006216.5
KLHL15		PLPP5	EPB41L5	SPPL2B	NAMPT	EIF3F	PCOLCE	GPD2	TAF9		ADAM20
PRPF38A		SNW1	MAEA	NFE2L2	ABCE1	RP11-213G2.2	HIF1A	OSBPL10-AS1	SUPT4H1		2018-03-11
AAMDC		HSPB11	MRPL36	MDH2	LSS	PSMC4	CLTC	SPDYE1	TMEM59		HNRNPLL
ANKRD26		RBBP7	RHOB	ZNF546	FXYD1	MRPS21	MOB4	MIR3663HG	CTSF		ALLC
PGK1		GTF2H2	STRN4	ARL2	EIF2B1	TMEM191B	CTD-2036P10.3	C9orf173	FKBP1A		LNX1
RBM39		FAM208B	SSNA1	TCTE3	ACACA	C7orf72	FIP1L1	FAM8A1	PEX13		SLC36A1
SMARCC2		CTSV	ANAPC16	CEP126	SLC25A17	CTC-338M12.2	MRPS26	SRSF2	GCA		NDUFA6
NUP62		RP11-486G15.2	STX2	CCDC34	C5orf42	SLC14A2-AS1	C16orf87	CYP20A1	RIOK1		TTC1
NAA20		SPCS3	MCM7	REEP3	NPAT	ETF1	XX-CR54.1	SUN1	RP11-390F4.3		RP11-171N4.3
GTF2H2		SVIP	HSPA9	EIF5	TMEM243	LINC01628	PDS5B	RP11-597D13.8	PTPMT1		C18orf54
CCT6A		UFL1	CCDC115	RP4-665J23.1	PEF1	ACSL5	ATP6AP1	MAPT-AS1	WRB		SNX31
CRK		VCX2	FBL	RP11-363E6.3	SUCO	DHRS9	GPANK1	RP1-140J1.1	GGN		ZNRF4
MDN1		OAT	CSDE1	NDUFB10	RAD21L1	RPL35A	PHAX	AP006216.5	SIMC1		C5orf49
FXN		TMEM57	SMAD2	VPS28	MDN1	SPATA25	RP11-366H4.1	DYNLT3	CTD-2553L13.10		ARL1
MCM3AP-AS1		MTMR14	MANBAL	C16orf90	ZNF99	KDELR2	LINC00865	TRMT2A	EGLN2		CCT4
CTNNB1		MBD6	YY2	ANKRD30B	MNT	BCKDHB	ACTB	NFIX	H2AFZ		ZNF790
ALKBH2		RBFOX2	SBNO1	KATNAL1	DMC1	LRRFIP2	TRIM44	RP11-51J9.5	TCFL5		CWC25
RHBDD3		U82695.5	GCFC2	WDR62	ARHGAP20	MEI4	NEIL2	DLGAP2-AS1	FAM174A		FAM134C
RACGAP1		LRRC41	DYNLT1	NBPF14	JAGN1	RP11-111H3.3	JAGN1	MIR762HG	COPS2		BAZ1A
MYBBP1A		RP11-219A15.1	LSM8	HSP90AA1	VPS35	HK1	KANSL1	NPIPB4	SYCE1		EXOSC3
CCDC24		FAM229B	USP7	TRAPPC4	ZNF200	TBC1D21	C1D	RSBN1L	RNH1		KIF1C
TMEM59		HMBOX1	ASF1A	SUGP2	NPC1	EIF5A2	EPS15	ZNF451	REEP3		ZPBP2
AFMID		MYEF2	SHTN1	NDUFB9	EBAG9	TSSK2	BHMG1	AVPI1	GTSF1		MIR4307HG
THAP9-AS1		VPS37A	RPIA	PINK1	CS	FAM135B	CEP85	ACSBG2	RAB32		LSM3
DNA2		TM2D1	GOLIM4	SRA1	DAAM1	LRRC69	CHD9	HMOX2	NR1H2		WDR5
COA3		MYDGF	NDUFA8	PIWIL2	GNAI3	PPP2R3C	ATP6V0A1	ACPT	FUCA1		PRR22
TMEM256		CTNNBL1	CEBPZ	SBDS	UPF3B	TMEM144	WSB1	CAHM	POLI		REEP5
MSH6		LCMT2	POLR3G	RAD17	RP11-522I20.3	SPATA19	DBF4B	SPANXC	NDUFAB1		GTF2A1
MIER1		COX6C	DDX27	DUS3L	RHOA	FKBP7	ERP29	THAP5	HCFC2		RP11-552I14.1
CENPF		TEX11	USMG5	TMCO1	HUWE1	SLC9A2	LAMTOR1	ITFG2	CLTA		SPRYD7
HSPA1B		POLI	UBN1	RAB4A	ATP1B1	C22orf42	SCML2	FAM209B	RNF126		HYOU1
TMEM80		MED8	RPL30	AC240274.1	MMS22L	TTC25	AP3D1	CREB1	LINC01424		LRRFIP2
PRDM2		JOSD2	HECTD1	TRIM13	BTBD10	TMEM262	RPP25L	AC008694.3	PLK1		GPBP1
APOA1BP		SRP54	NDUFB10	CHKA	SLC41A3	MYCNOS	ARF6	POPDC3	RCN1		POPDC3
C20orf24		CCT3	KLF11	PROK2	RP11-452F19.3	POLR1D	SPG21	CLMN	TSGA10		PMPCB
LEMD3		KPNA3	DYNLRB1	VIMP	GMEB1	CMC1	SLC4A8	UBA5	C9orf116		RANBP2
RAB11A		RTCA	TRAP1	ACADS	AP3D1	SLC15A4	FGD5-AS1	MAP2K2	RP11-358H12.1		PDPR
FANCD2		C11orf54	CCDC12	CWC25	ERP44	RP11-872J21.3	RIF1	C2orf73	CGRRF1		NUCB2
MBIP		YTHDF2	PSMB3	MYEF2	MEG3	PDP1	LSM7	CEP85L	LHFP		ANKLE2
URI1		ZNF44	ERCC1	TYSND1	MED9	TRAC	KIF22	SHOX2	XRRA1		ZDHHC6
HLTF		ARPC1A	CSNK1G3	ERO1B	MFAP1	RP1-90J4.1	PLD6	SULF1	SAC3D1		ASGR1
GSKIP		RHOT1	RPL18	NKAPL	GATAD2A	RP11-358H18.2	HNRNPAB	TSSK3	RB1CC1		CDADC1
FAM60A		CAPZA1	TIGAR	LINC01210	SAFB	SUV39H2	PKN2	LINC00448	ENO1-AS1		LINC01096
EBLN3		LIMA1	MAGOHB	EIF3G	SLC9A5	TP53I3	CES4A	CHMP5	KCTD19		ADAM30
PAICS		ADCK5	IDH1	KIAA1257	TRPM7	ACSBG2	KB-1592A4.15	LNX1-AS1	UBE2T		ZNF569
CDK12		RFWD3	HGS	ZNF846	RP11-160H22.5	RP11-68L18.1	MALAT1	SH3GL3	CALM2		RP11-606D9.1
POLD3		LETM1	ZBTB24	PLK2	DHX40	SPEF2	RTN3	CCDC9	WAPL		GLCCI1
FPGS		EMC3	ATG14	MCAT	LRPAP1	RP11-834C11.5	UNC50	CES1	CDK1		RP11-547C13.1
C12orf57		TXNRD3	PODXL2	PLEKHA3	UHRF2	ZNF85	RP11-152N13.5	IFIH1	RIC8A		LINC01523
HDHD2		TLK2	RSL1D1	NDUFAF7	COQ10A	AC009948.5	SMARCD1	FBXW4	CCDC38		SULF1
SRSF5		MOAP1	G3BP1	ERCC1	NIPBL	GSTK1	ARCN1	SGF29	TMEM99		PHOSPHO2
CLSTN1		PSMD6	UQCC2	EIF3E	PCYOX1	LINC00944	SAFB2	RP11-545G3.1	VCX3B		STARD9
SRRM2-AS1		CXXC1	EIF1AX	RP11-383M4.6	GGA2	RP11-14J7.7	POLE3	RP11-197N18.7	SOX5		NPIPB4
CREG1		UHRF2	GMCL1	LINC00493	RARS	RNF141	CCDC79	AC005808.3	RPS15A		CCDC144A
ZNF232		SYTL1	INO80C	RPS13	COX8A	HDAC11	ETFA	RP11-839G9.1	RPL23A		TALDO1
CALM1		ZNF454	NDUFAB1	MYADM	ETFA	PPP2R5A	UBA6	RP11-87C7.3	POLR2F		MTIF3
NDFIP2		PRPF40B	COMMD8	NEK4	ECSIT	RP11-24P14.1	MPHOSPH8	RP11-106M3.3	DCAF13		SLC16A1-AS1
EXOSC3		CENPL	EMG1	TPP2	YDJC	C8orf74	PHF1	TSPAN6	AMDHD2		RAP1GDS1
MGA		NCKAP1	POU2F1	ATP5J	VMA21	IPO5	CNTLN	MEX3D	NDUFAF1		CMTR2
CCZ1		SNRPB	EFCAB14	SMKR1	TLE4	EXOSC4	HOTAIR	TTLL10	HSPBAP1		KIAA1586
UBE2V2		WHSC1	PDIA6	RPS24	SF3B3	SORCS3-AS1	DNAJB11	GMCL1	CEP83		AKIRIN1
EMC4		PITHD1	RNF145	CCNH	DHX29	HEATR9	PTGR2	HYOU1	TMEM254		CPEB2
TLE3		MAGEA1	MRPS23	RAB11B	PTPDC1	RP11-297L17.2	DYNC1H1	CCDC126	RPN2		ADGRG1
EWSR1		RP11-539G18.3	RPF1	CDK1	RAP1B	C10orf82	N4BP2L2	PPP1CB	UGP2		RNFT1
DNAJC10		P4HA1	RRAGC	C16orf95	ZNF257	SOX5	SEC62	RP11-152O14.1	LSM8		CKAP5
CHCHD1		FEN1	CKS2	RPS15	NFE2L1	SAMD4A	C8orf59	ZSCAN29	TMEM220		ARHGAP15
CYP20A1		RASAL2	RNF10	RNF126	VCP	LYRM5	MAP3K2	TNNI3	AIMP2		LRRC39
MPHOSPH10		HDDC3	C22orf39	NUTM2B-AS1	KPNA6	ATP1A4	H2AFY	UBXN8	ZNF839		GOLGA8N
CCPG1		ZNFX1	ELOF1	RANBP1	SUZ12	CA10	TMEM106B	AZIN2	C10orf107		LIMA1
PIGX		PTPRN2	MRPS18C	STARD10	HNRNPUL1	TTLL10	KNOP1	RP11-862G15.1	PTP4A2		PARD3B
ZNF207		SPECC1	LINC00493	ANKRD18B	RNF24	HEXIM2	ANKRD26	WFDC11	AC010127.3		PCAT6
KLHDC2		VCL	TMEM9	EIF5A	SYCE3	GPR135	RP13-347D8.7	PSME3	RAB30-AS1		GEMIN6
ARHGAP29		LCA5L	SMC6	BAG6	MAP2K1	RP11-24D15.1	THOC2	ARL1	HAX1		TMEM150A
SNX2		PPP4R3A	FBXO21	RPS17	TRAFD1	C12orf10	LSM4	GABARAPL1	TMEM261		IQUB
TSR2		STAT3	NEDD8	NUDT1	ZNF714	TEX36	CTC-338M12.5	KIAA0922	C2orf76		RP11-510M2.6
NDUFA13		HAX1	AURKAIP1	MYCBPAP	YTHDF2	PPP1R27	TIAL1	EEF1E1	TRMT112		RP11-100F15.2
MTMR6		SF3A3	AKAP11	TEX14	FIGNL1	PRKCDBP	PKMYT1	VPS53	ODF2L		IDI1
C11orf85		TXNL1	ARL16	NDUFC2	CENPM	NXPE1	TMEM14B	DNAJB8-AS1	PMPCB		GORASP1
U2SURP		LTA4H	JKAMP	KIF3A	SYCP2	AL157902.3	ALAS1	SAXO1	RP11-253M7.1		PCDH9-AS3
GPANK1		SESN3	TUSC2	COX5A	NDUFA6	TBX18-AS1	YIF1A	ASB5	SECISBP2		SYNCRIP
LEPROTL1		LTN1	HSPA1B	PDRG1	IQGAP1	NDUFB4	PCSK1N	ZNF516	AURKAIP1		SPCS3
ANKIB1		UBA6	CTSH	TMPO-AS1	ANAPC15	NAT6	TMEM41A	FAM182B	UBA2		PTRH1
NGDN		PTGES3	PPP2R2A	TOMM34	ATP9B	PABPC3	C15orf43	HABP4	TXNDC12		NEDD1
MAP7		SENP5	PNMA5	EFEMP2	C6orf89	MRPL51	GOPC	RP11-56L13.1	RPL5		WASF3
COPS7B		KNTC1	ADPRHL2	CCT5	HSPB11	LINC01568	MYDGF	UNK	PHYHIPL		TOPORS-AS1
MRPL12		SLC35B1	PET100	IFT122	ANHX	TBC1D15	ZNF662	VPS13A-AS1	CD320		C19orf18
WHSC1		GOLGA7	CCDC25	PAF1	AFG3L2	LYSMD2	ZNF236	PLEKHA1	LMAN2		ANKRD42
RPP25L		RCOR3	SF3B2	TAF10	RFC4	CD47	RP11-844P9.2	BSDC1	AC062017.1		RP11-862G15.1
PDPK1		DNAJC18	WDR1	MRPL39	CCDC64	RP11-739N10.1	CEP78	LINC00929	ERH		C6orf62
HNRNPA0		ELAVL1	NOC4L	RP11-181C3.1	MOAP1	KLF5	NCSTN	RP11-467L13.7	ART5		RP11-413G15.1
TYMS		ATPAF2	NDFIP1	STIP1	CHD3	UBR7	SPATA8	GALNTL5	RP11-973N13.4		XXbac-BCX196D17.5
ACADVL		DNAL1	ATP5G1	SOCS7	ZFAND5	LINC01066	TRABD	C5orf52	CCNO		TBC1D3I
IFRD2		HAUS6	PNO1	ELOF1	FH	NAA20	ILF3-AS1	C17orf107	KHSRP		COLCA1
SRRM1		SENP1	PRPF4B	NDN	NT5DC1	SLC16A12-AS1	C1QBP	RP11-62H20.1	MFF		DDX52
SS18L2		IQCH	PSMD4	GMPS	PPP1CA	TSGA10	RICTOR	MCL1	LINC01486		SREK1IP1
VPS36		MOV10L1	EIF3I	CGGBP1	MAN2A1	PSMF1	LARP7	ABHD16B	RP1-90J20.8		FAM24A
SCRN2		TUSC1	AP2S1	PPP3CC	MOSPD3	HOXA7	RNF34	CANX	NHP2		CRBN
WDR90		ACBD3	POLR2E	GLB1L	NCOA3	DPF3	DDIT3	NPIPB7	HADHA		NPIPB7
TIPRL		TRMT10A	MPLKIP	KIZ	LCMT2	AC104777.4	WDR75	PDCL2	EIF3D		MEX3C
CCDC73		ARFIP2	PRMT1	TOPORS-AS1	PPIC	C1orf234	TMEM97	SYN3	MAP9		AFAP1L1
RPAP3		BAZ2A	TXNDC9	PCGF5	TADA2A	LINC01255	WASF2	FAM53C	RP11-389G6.5		SVBP
NOP10		PRPF3	EFTUD2	CLDND1	TDRKH	CTD-2170G1.2	GML	KLHL11	TFIP11		SAV1
FBXO3		PRPF8	RNF5	HDGFL1	DMXL1	RP11-92C4.3	DAZAP1	ZMIZ1-AS1	B3GALT4		PANK2
AP3S1		NT5C3A	ATP1B1	AC005076.5	LINC01140	SPATA6L	ZMYM2	GSS	ALKBH7		CYP20A1
RHOT2		RABGAP1	SNRNP25	TMIGD3	PRPF18	IL12A-AS1	AKAP8L	MAN1A1	HMMR		GRID1-AS1
TOP1		NASP	DALRD3	ARPC2	REL	FHAD1	GPATCH8	FICD	ABCE1		AGBL1-AS1
PFDN6		KRTDAP	R3HDM2	FSIP2	PAPD5	ZBTB20-AS1	HMGN2	WBP2NL	DNAI1		PEX13
CD2AP		FAM228A	HINT2	LY6K	RAB7A	AMDHD2	KMT2B	EVX1	RPUSD3		RP1-202O8.3
IFI27L2		TMEM80	ATP5H	RAB13	MRPL11	EPSTI1	DARS	SPZ1	DNAJC2		LINC00358
EMC2		POMT1	MRPL57	TTC39C	RAC1	RP11-29B9.2	SMARCAD1	COLCA2	RANBP3		PKNOX1
RP11-366H4.1		HUS1B	EXOSC7	STARD6	MYO3A	SIRPG	HOXB-AS3	RAB3IL1	CCDC86		ATP5J
DIDO1		RP11-756P10.2	TOMM22	BMI1	LIMK2	RP11-90C4.3	ZFYVE9	HYPM	COX7A2L		LRRC6
PRKAR2A		PJA2	PARP2	C14orf166	FOXRED1	LINC00935	TUBGCP2	ATP1B3	PRPSAP1		ZSCAN29
PRR13		TRIM52	UBE2V2	CCDC86	ZNF280C	TENM4	SMARCA4	ADRM1	HAGH		ZRANB2
CNPY2		RP5-1024G6.5	DCAF4L2	DHFR	EMD	IL7	TMEM87A	CTD-2666L21.1	NDUFA5		TRIM33
SLC30A5		CKLF	COMMD4	GPR137	ZNF324	DYNLT3	DYNC1I2	ARID4B	ADAD1		DERL1
ATF4		PPM1A	C19orf48	RPS15A	MAGEB6	RP11-495K9.3	LSM8	ASNS	PGAM2		PIH1D2
PDHB		MMS22L	SRSF6	GADD45GIP1	PHAX	LIN7A	ANKRD40	ZFAT	TBCC		NSUN3
FASTK		NRBF2	NOC3L	C11orf70	HADH	SPATA5	LARP4	FAM109A	NOSIP		DXO
HIST1H4C		POLA2	MAPRE1	FAM95B1	UBTF	ALLC	LGMN	ANKRD53	SPAG8		AC005808.3
CEP85		GAL3ST1	DNAJA1	BAD	CHGB	CALM3	THYN1	HK2	SF3B4		NACA2
CDCA8		FOXN2	MFAP1	NME7	STEAP1	IL4I1	RBBP7	TOR1AIP1	ARL3		CTC-499B15.7
SLC39A1		ERO1B	MRPL1	DHX30	LRP11	NRAV	ARMT1	PARD3B	POLR2E		CLEC2D
HOOK2		PAGE1	PPIL1	ELP5	STK25	RP11-20B24.5	PHB2	SORCS3-AS1	DEGS1		RP4-665J23.1
VAMP7		SAFB	LSM6	HOTAIR	TM7SF2	ATG3	COQ7	SRD5A2	SLC25A19		RP1-111D6.2
GLT8D1		REL	SLC52A2	KTN1	RAB1A	SCIN	ZNF281	ARHGAP42	FAM126A		MRPS30
NSRP1		C6orf136	TNRC6B	UFC1	HIPK1	DNAL1	KRR1	SUN5	VPS37A		HSF1
CDK4		ITCH	BCLAF1	CINP	CHRNA5	RP11-417F21.1	ENKD1	LINC01374	CD59		DDX20
C12orf65		CDC42SE1	ARPP19	PXYLP1	NSFL1C	RPS25	COL20A1	GSKIP	C1orf87		RPA3
AGTPBP1		COG4	BAZ1B	LRR1	RP11-192H23.6	RP11-1109M24.5	PUS1	LINC01255	CCDC136		MYO3A
TFRC		ZCCHC8	SHARPIN	MYL6B	MACROD2	MRPL42	TDRD15	PAGE3	ZNF689		KLHL11
C16orf13		ATPAF1	UAP1	RPL5	TLE1	RP11-428J1.5	TDRD12	VPRBP	FAM216A		NPIPB6
LETM1		SIMC1	POLR2D	BIRC5	AP1S2	IGSF10	ASPM	SCAND1	COMMD1		C2CD5
SQSTM1		TEX13D	APC	PGAM2	TMEM206	LINC00851	FAM9A	TSPYL5	DPM3		KRTCAP2
HSF2BP		RBMXL2	NIP7	RPS20	HSPA1B	RP11-99L13.1	RP13-735L24.1	IFRD2	CNOT1		RP11-140K17.3
CCDC152		LSS	MED4	TCEB2	ATG101	MDH1B	KLC1	ACOT13	UBE2C		AKAP13
HMBS		BBIP1	ZCCHC10	HNRNPA3	SMG6	ANKMY1	EIF3A	RP11-666O2.2	YAE1D1		PSMA4
THAP7		RRAGA	CPVL	HSF1	MMP25-AS1	TBATA	SRSF7	RP11-664D1.1	LAMTOR4		CCDC63
GJC1		LRIF1	CCT7	MCHR2-AS1	GABPB2	EFCAB9	CHST12	FAM104A	CASC2		TDP1
DNAAF5		DRG1	COPZ1	C4orf48	LMBR1	RP11-705C15.4	KIAA0355	RGS22	ERICH1-AS1		C1orf189
CNTLN		PTPMT1	PAPOLA	C4orf46	F12	MAP7	HORMAD2	SCML4	YBX3		PSMD7
ATP5G1		ATP6V0E1	SUMO3	ABHD2	PCGF6	ABCA10	WDR6	PPP4R1-AS1	SSH2		RP11-202D1.2
MTERF3		RP11-446F3.2	SPATA33	CEP83	SRGAP2	ACTL9	TMEM208	RSPRY1	MPC1		PPP6R3
WDR77		RBL1	H2AFZ	CCDC7	SMS	CCDC65	MCM3	CSNK2A2	MRPS30		EMC4
NUP58		IFIT5	GGA2	PPHLN1	LYPLA1	UBE2U	KRTDAP	S1PR2	DNAJC21		RP11-268P4.4
FBXO25		FH	HSPA8	COX8C	RP11-398K22.12	PCDH17	KDM1A	RP3-399L15.3	LEKR1		RP11-514F8.2
FAM208B		UBL7-AS1	PSMC5	PIH1D1	CDK12	DST	RBM17	FLJ36000	OIP5		NDUFB5
MCM5		TUBA3E	BAG6	VTI1B	SOX4	C11orf53	ZFAND1	VPS13A	RPL24		CCDC66
TM7SF3		PHKB	SF3B1	AK6	ACTN4	RP11-566H8.3	TMEM33	MGC39584	THUMPD3		NAPEPLD
MRFAP1L1		DENND2C	ATP5O	FGFR1OP	CPEB1	C16orf82	BAZ1A	KIFC3	RBM46		ITFG2
STK4		DENR	AKAP9	MTFR2	C20orf194	RP11-983C2.2	UQCRH	RP11-126O1.2	RABGAP1L		BAG2
AHCTF1		TOP3A	PREB	C16orf71	LLPH	PPM1A	COPG2	SPATA31D4	CCDC158		CTB-181F24.1
SNRPA		JAGN1	TOMM40	ABCF1	ADARB1	MTPAP	CCDC137	EVX1-AS	KIAA1524		PSMB2
MRTO4		C2orf69	NDUFA4	TMEM126A	AC074117.10	POLR2I	C12orf65	AZIN1-AS1	C1QTNF9B-AS1		ZFP42
MRPS16		MROH1	NELFCD	NDUFAF1	SRR	RNF151	LUC7L2	KLF6	ERLEC1		SPG7
2018-09-02		KLHDC2	ADSS	C9orf135-AS1	SARNP	C3orf84	ATP5G2	PLPP6	EAF2		RP11-307O10.1
LY6K		MPC2	GGH	CEBPZ	ERRFI1	XXbac-BPG308J9.3	PPP2R4	WBSCR28	MAGI1		TDRP
CD2BP2		PPP6R2	CDK11B	RAB11A	KRTCAP3	BTBD16	RAB41	CDC14A	CDCA2		TMEM230
SYCP2		EPB41	EIF3D	TTC14	PLBD1	C9orf153	ZNF318	CEP76	WDR5		GCA
TMEM138		AC002467.7	CCT5	ANKRD18A	UBE2Q2	RP11-201M22.1	PUF60	SPANXD	TMEM70		CASC16
CCS		NSD1	NAMPT	CAPRIN1	ZFYVE9	KCNMA1-AS1	TIMMDC1	HSPA1A	HLA-B		CCDC27
SNRNP27		ARFRP1	EIF4A3	CSDE1	MCM6	CCT8L2	CENPL	JARID2-AS1	BCAS2		EFHC2
GMNN		SOWAHC	NUP62	TSTD1	TAF4B	RPL5	CCNE2	RP11-588G21.2	HIGD2A		DYDC1
LRRC41		C9orf43	LTV1	RPS23	UBA6	CCT6B	ERP44	SELK	NMT1		TTC29
AFG3L2		ATR	CD63	C10orf67	RPL36A	FLJ40288	RNASEH2C	LINC00927	MRPL39		GSK3B
RNF6		CREBRF	LTBP3	TPGS2	RECK	PLCH1	IARS	GAK	RTFDC1		AFF4
USP47		RP11-983P16.4	KNOP1	CBX8	MIS18BP1	SOX30	HMCES	RBM8A	PDHB		ARIH1
MECR		TBC1D12	LUC7L3	TMEM106C	CDC42SE1	CTD-2118P12.1	CHTF18	CHD5	TIMM17A		GOLGA8R
NDUFAB1		ZNF541	DLK1	LINC01486	SGK494	CTD-3028N15.1	TMEM14C	AHCYL2	NDC80		AGAP6
TP53I13		TROVE2	ASPM	TDRD6	EIF1AX	SWT1	AFG3L2	STK19	NDUFA6		BRD2
SUN1		NEK8	CDCA5	ATP6V1B2	LINC01024	FOXN3	STRAP	BACE1	C10orf67		TPR
NUP107		TRAPPC8	RIOK1	LRRIQ1	SPEN	CTD-2538C1.2	ATAD2	TES	ZNF233		C4orf51
MRPL24		NCAPG2	SMARCA4	RPL26	HAT1	TP53INP2	KDM5A	ZDHHC19	DDX39A		ZNF85
CLUAP1		RTN3	ZBTB44	BTBD1	WHSC1	RAB8B	RMI2	MAPT	SWT1		CHD5
SSX1		FBXL20	MYBL2	ELP6	NHLRC3	LECT2	STRN3	ARHGEF39	ALDH1A2		KIAA1107
HSPA9		PPP6C	FDFT1	PTPMT1	TSPAN3	RGPD4-AS1	TCTEX1D2	PHLDB1	LUC7L		NFX1
ANAPC11		DCP2	BABAM1	PSMD8	OAT	RP13-210D15.4	TMEM52	CYB5D1	RPL37		GTF2A2
PIGP		USP47	SSU72	ODC1	FAM49B	LRRTM3	RWDD4	DGCR6L	RGL4		PKD1
PRKRIR		EP400NL	DNAJC3	RB1CC1	CDT1	CLYBL-AS1	MYT1L	POLR3C	RANBP9		SH3BP5
PLK1		PLGRKT	TMPO	OARD1	HSD17B10	BPI	USP33	RP11-295M18.6	RPL11		OLFML2B
TMEM52		ORC2	HMMR	DYNC1I2	STOM	SMIM23	C17orf89	RP11-349E4.1	MED26		RP11-173A6.3
NAMPT		COA1	BRD2	RPS28	BAX	RP11-568J23.6	PLA2G16	KIAA1715	FAM160A2		TANGO6
PYURF		HSD17B4	PTP4A2	WIPI2	NDUFV1	RP11-232C2.2	PPIC	RP5-850O15.3	MOB1A		C16orf86
NSF		KHDC1	ARL6IP1	AKR7A2	ELAVL2	C6orf120	SYCE2	MIEF1	PLA2G6		PRSS55
CENPV		ERRFI1	NR6A1	CH17-140K24.7	ATF7IP2	MTX1	TTC5	SLC35A5	MUM1		PPM1D
GOLGA4		BBX	ETV7	LINC01249	GANAB	HSPB7	SMIM20	NDEL1	FAM210A		GPN3
CT47B1		PHTF1	HSPA1A	EAPP	SEC62	RP11-550H2.1	DPH7	NDRG3	ABRA		ADAD1
CDCA5		MFN1		THUMPD3	STXBP5L	TP53RK	EP400	RBL2	TMEM5		CCDC184
PTPRA		DYNC2H1		MRPL57	TXN	RP11-171N4.2	AKAP11	ARHGAP28	COMMD4		ANKRD11
UHRF1BP1L		CHST12		MRPL36	FNBP1	POLR1B	CENPC	ZDHHC6	STARD6		LYRM5
IPO7		SPAG16		ISYNA1	PAFAH1B3	AC096669.3	FLYWCH2	LINC01430	HNRNPH3		AC073628.1
GANAB		GPRASP2		C11orf1	NRIP3	GNG2	CSTF3	PDPR	GTF3C6		C9orf153
C17orf75		VASP		LAMTOR4	TEX13D	DCLK3	SHPRH	FAM161B	AC007740.1		LMAN2
CDC37		STYX		CCT4	MTRNR2L8	CCDC38	UMPS	TADA2A	DPP10-AS3		MEIOB
CEP41		KLHL8		RP11-146F11.1	ICE1	RP3-467K16.4	FAM105A	LINC01490	RNGTT		C1orf100
CHRAC1		RC3H1		OXLD1	ROCK1	GTSF1	ZNHIT6	RP11-705O24.1	PTGES3		BTG1
SNX3		TAF7L		RPL8	PDLIM5	CFAP65	COA3	AP5M1	AC005076.5		SERF2
C1GALT1		NEK2		IFT22	FUNDC2	SPAM1	SLC2A14	AC004448.5	LINC01206		ARF4
RTFDC1		LARS		WDR61	TRAPPC3	RP11-399E6.1	KCNQ1OT1	RP11-195F19.5	DDX5		MKKS
UHRF1		CEP170		SETD3	GNB1	LRRC71	C3orf62	RP11-552D8.1	RP11-446F17.3		FAM63B
TRMT6		NUDCD3		CCDC50	HBQ1	RP11-778H2.1	ZNF609	AGAP4	C8orf88		CYP51A1-AS1
SRSF4		GTF3C3		LARP1	PRELID1	RP11-404O13.1	FAM174A	DHDDS	SMC4		TPRG1
NDUFB5		ZMYM5		SYCP1	PDCD6	SKAP2	MTPN	EXOC5	DHRS4		STOML2
DNAJC21		TMEM38B		HOXB-AS3	PALB2	RP11-552I14.1	PAN2	VPS13D	PLEKHB2		RP11-712B9.2
UQCRQ		CENPN		ARFGAP3	DNAJC3	RPL7A	ZFR	ARHGAP35	ING2		CPXCR1
BRIX1		NFATC2IP		MOK	BAZ1B	RP11-173A6.3	GIGYF1	ACAT2	MRPL13		RSPH6A
TACC1		PSME2		AC002467.7	CLDN18	JAZF1	UNG	DNAJC18	ATP5O		TBC1D28
NOL12		TRIM24		DMRTB1	DDX3X	SMIM19	MAGEC2	TOPORS	MRPS16		MPP2
DLGAP5		VPRBP		ADSS	STOML2	DNAJC18	MAZ	HOOK3	ASH2L		WFDC11
SMIM13		MEG3		RBBP4	MECP2	SLAIN1	PPP1R35	NSUN4	UQCRB		TAF13
GOLM1		TMEM30A		RP6-91H8.2	ZMYM5	ADO	MORC1	RNF139-AS1	SLC25A2		PRPF40A
LMLN		CENPK		GGA1	REC8	ELAVL4	RP11-403N16.3	RP11-251P6.1	CFAP58		NLGN1
SRSF9		SMC1A		ZC3H14	POLR2J	FRMD6	CHTOP	CSNK1G1	GOLGA8S		RP11-1080G15.1
KIF20B		NEK1		CCDC181	NUMB	NOL10	LCOR	USP2	RSPH6A		SRSF5
POLR2I		TIMMDC1		RALGPS2	ESF1	AP003774.5	CCDC47	PSD3	MRPL3		CCT8L2
UBE3A		ANKAR		RPL41	CD99	MFSD14A	FAU	MYH11	DDX1		ZNF622
BBS4		ZNF257		CRYBG3	PPP2CA	YBEY	BSDC1	RSU1	TMTC1		AC064834.3
TMED7		ARGLU1		PSMB7	DMRT1	KB-1183D5.13	PTPN20	SNX29	PSMD6		CLIP1
IFT20		ATXN2L		PPID	RP11-983P16.4	RP11-375O18.2	NUP93	SLC1A2	CTB-181F24.1		GALR1
C19orf48		PKN2		AP3S1	GDI1	RP11-535C7.1	MED17	RP11-247C2.2	PAIP1		SF3B6
TMEM230		SRSF9		RPL6	MCM10	RP11-95M15.1	CUTA	HDAC11	TAF7		2018-09-12
MED7		GTF2H2C		RP11-219A15.1	RAD9B	MTIF3	HMGA1	KBTBD7	PRADC1		PDK1
ANKS3		PIP5K1A		STUB1	CEP192	ETNK2	LEO1	CT83	HNRNPLL		TRA2A
MOB1A		HERC1		PSMB3	VPS36	RP11-85O21.5	2018-03-06	EFCAB1	BVES-AS1		FAM60A
DTYMK		KLHL22		NARS	ATG5	RP11-163M18.1	DTYMK	CTD-2520I13.1	COX5A		HMGB3
CCND1		ERCC4		NDUFAF2	RAB18	TPPP3	LRP6	EFCAB14-AS1	RP11-180O5.2		COX7B2
RAB7A		DGAT2		GNAS	COPB2	URI1	ASH1L	RBM5	EFHB		PLPP6
GRWD1		TDRKH		GLTSCR2	EZR	C1orf141	C19orf57	HK1	AC007966.1		LINC01491
IARS		ZNF318		RPSA	HNRNPR	MRPS30	DUSP22	RP11-14O19.1	ELOF1		ZRANB1
AHI1		HSPA13		PIAS2	DCXR	RP11-734K21.3	NFATC2IP	PEX5	SLC1A5		FAIM2
TSEN2		UBR4		MRPL42	CCDC122	AK1	TANK	LARP1B	DNAI2		CBY1
EIF4E2		PEX1		DDX17	FBXO47	MLIP-AS1	TMEM245	RP11-73G16.3	GAPVD1		2018-09-07
EEF1E1		SLF1		WDR48	MEIOC	ZC2HC1C	PIGS	C12orf73	RP11-264K23.1		NOL4
CD63		PLBD1		RGCC	APLP1	MS4A14	EXOG	RP11-881M11.1	FAAH		CYB561A3
C15orf40		CEP290		WASF1	FAM177A1	FAM46C	MRFAP1L1	ZBTB38	HSF2		RGSL1
FANCI		LRTOMT		CUEDC2	CNIH1	C16orf90	LPIN2	C15orf59-AS1	TSG101		SPAG6
KCTD9		PTPN4		PITPNA-AS1	CDC42	RP11-156K13.3	DVL2	GTF3C2	FAM72A		CCDC90B
ANKRD31		CAND1		UBE2S	LRIF1	POMP	FBXO47	SUCLA2	SVBP		CGRRF1
SHARPIN		ASCC3		RPL13A	2018-03-05	METTL6	FGF14-AS2	TBC1D21	TMA7		CACYBP
LSM6		SLC39A10		PPM1G	CLDN10	WDFY4	HERC1	TXNDC8	ACTR3		PCNXL4
TMED4		RP4-669L17.10		CAPZB	LSM6	NTMT1	RRM1	GHITM	NT5C3B		PICK1
UPF2		TBCCD1		PPP2R1B	HCCS	MFSD6L	STX16	PP2D1	FAM208A		AK2
C7orf73		MNT		UAP1	HSF2BP	IL20RB	WDR70	FNDC4	USP5		LYSMD2
ARID1A		METTL14		RIBC2	GNPDA2	ZNF688	CBR4	SCLY	CETN3		SESN1
SLC25A4		CALCOCO2		SAP18	ZDHHC4	XXyac-YX155B6.5	FAF2	SNRPD2	CIB4		METTL23
SMC5		RB1		DNAJC15	PPP1R14A	ZDHHC19	ARHGAP5	DCC	ACYP1		UBE2W
SRPRB		FNDC3A		MGAT2	NMT2	RP11-670N15.1	SKP1	ZNF829	LINC00449		PKNOX2
TWISTNB		PPM1B		LINC00301	TOP2B	RP11-148B18.1	CWC22	RP11-526P6.1	CCDC30		MAT2A
ANAPC5		SIVA1		POLR1D	VCL	DEF6	FAM214A	VPS45	NSA2		CEP95
MCM7		TRIM37		NUP62	CCNB3	ARL5B	SMARCC1	TP53INP2	LINC01431		SLC6A16
RNF141		RNFT1		MMADHC	UBE2J2	ZNF91	MAGEF1	CCDC169	LINC00493		CCDC138
BAZ1B		SEC22A		PROCA1	DUS2	DPP10-AS1	CHID1	KCNIP2-AS1	RP11-252M21.6		RP11-45L9.1
UIMC1		TC2N		MRPS18C	B2M	VWA5A	ATP6V1H	RGMB	SURF4		RARA-AS1
COMMD8		TMCO1		VAMP2	SGCE	RP11-259K15.2	R3HDM2	RP11-480I12.10	TIMM9		CDKN2AIP
ASAH1		SLC24A1		KHDRBS1	E2F1	IQUB	RGS5.1	MYO19	GNAI3		RP11-262H14.3
TCERG1		PAPD5		BOLL	RP11-544A12.8	NELFE	NET1	DHX33	LACTB		KIAA1919
ARL6IP6		ZNF652		ANKRD36	MACF1	SLC25A51	UPF3A	RP11-168P8.3	RMND5B		AIMP1
CFAP97		SRBD1		SF3B2	LINC00936	SPANXD	ICE1	MIPOL1	ATF7IP2		DHX32
NUDT9		MED7		HNRNPLL	PLEKHA1	CTD-2015G9.1	PPP2CA	RP11-624L4.2	ZNF354A		DKKL1
TRAPPC8		MYO9A		PPP2R3C	MELK	2018-03-11	TMEM167A	AK6	AY269186.2		CTNNBIP1
RRP1B		PCMTD2		PTBP2	XX-CR54.1	SRGAP1	YAF2	NPLOC4	RP11-539I5.1		POLI
PSMB2		GTF2H5		C15orf43	PVRL3	AMZ2	ANKRD54	TLR3	NOL4L		CRELD2
ABHD14A		UPF2		RPL27A	HESX1	NDUFB6	HOXB2	INPP4B	UBE2Q2		TOR1AIP1
MIF		HOOK2		RPS11	HP1BP3	RP6-91H8.2	LINC01006	SPACA4	ARHGAP15		IFT43
ING2		THRAP3		UBN1	DDX18	AC009365.4	RAD50	ADAM17	C20orf27		MT2A
REEP5		CEP192		CCDC144A	RBPJ	RP11-404L6.2	SPC25	SMARCC1	C16orf87		RRNAD1
MRPS34		CENPJ		DCAF4L2	ARHGAP12	DNAJB13	TMEM69	RRP1B	CHTOP		CCDC88A
THOC7		RAB18		MTCH2	MYH10	CEP295NL	DMXL2	RP11-319E16.1	CDCA3		SWT1
KDM5A		TOP1		LYRM5	ATRX	RP11-457M11.7	PRMT5	GFER	NDUFAF2		MFSD6
C9orf78		ABHD2		MRPS25	AGFG2	ASNS	STOML1	UBAP2L	DERL1		NUDT4
ERI2		ROCK2		MRPL43	FRG1	LINC01491	ESCO2	SPIRE1	LIN7A		ZNF891
HN1		KDELR1		EIF4G3	DMKN	RP13-653N12.1	IMPDH2	DGCR8	SSSCA1		CHIC2
RNF5		STK31		CKB	OAZ2	DUSP10	SETD5	RP11-281P23.2	EAPP		NPAS2
GOPC		NUMB		AARD	DDX3Y	PRC1-AS1	ENTHD1	AC006942.4	LINC01628		SCAMP2
FAM219B		GDI2		COPS3	PWWP2A	RP11-958J22.3	NCOR1	FBXO34	C1orf101		CMC1
MFAP1		ZNF106		RPL31	CSE1L	RP11-15F12.3	IGF2BP1	TUBG1	TTC29		PPP4R2
PDAP1		HP1BP3		RPS25	PPAT	FAM183A	MBTD1	GNAI2	CPTP		MMADHC
KIDINS220		HOXC6		EIF3H	P4HA1	ITPKA	U2AF2	SULT1A1	GSPT1		MMP20
ZMAT2		ODF2L		RPS2	UXT	RP5-991B18.2	SCYL1	TGFBR1	EIF3H		NDUFAB1
SSR1		LRRC36		GRK4	CCDC152	CTD-2542C24.8	ARHGAP33	SNX31	EXTL2		CIR1
NENF		RRM2		COMMD6	SMARCA5	RP11-386B13.3	PCSK7	RP11-140K17.3	MANF		PDCD6IP
GNPTG		SNTB2		TFDP1	TUBB	CMTM1	ANKRD18A	CATSPERD	GTF2H1		REC8
TIMM17A		EAPP		PGK2	RBL2	CARTPT	CTNNB1	ST7	INTS6		C8orf59
UBA3		KRBOX1		WDR34	CPD	RP11-684B21.1	MESDC2	PXK	RP11-272J7.4		VPS13A
NUMB		SERINC3		SUPT20H	RASA2	SGMS2	TMEM216	DAB1-AS1	DCAF10		EFTUD1
STK25		ILF2		PTDSS2	OFD1	SOX18	RNF2	CIB2	NUTM1		RAP1B
SPOPL		LSM14A		RPS18	CD164	RGL4	RPN1	C6orf106	ZSCAN16-AS1		JARID2-AS1
NOL8		ZFC3H1		ARID2	HSPE1	STK32B	MED11	AC104654.1	PLRG1		ZNF570
PSMG1		OXCT1		EZH2	ADAM17	FAM132B	ZNF22	OTUD7B	NPC2		SSBP1
TRA2A		CCDC189		FAM207A	SLBP	POLB	MACF1	MIR3976HG	RP4-816N1.6		COMMD6
UBE2R2		HIST1H1A		MRPL41	TMEM97	RP11-688I9.4	TMEM59	CHMP1B	ERLIN1		CEP162
STEAP1		ANKRD7		UQCRB	ERVK3-1	IQCA1L	RP3-468B3.2	PPM1J	NBPF3		RP11-1136G4.1
MAP7D2		TSPYL1		MT-ND4L	JMJD1C	GOLGA8M	MND1	RP11-166B2.1	CCDC150		CALM2
PSPC1		HIST1H2BJ		ZNF511	FAM133B	RIBC1	TCOF1	EFCAB13	ARL13B		MRPS33
TMEM38B		HSP90B1		ATP5J2	PPP3CA	RP11-676F20.4	GIT2	PLCZ1	AGBL5		WRNIP1
LLPH		CTNNB1		COX6A1	MORC2	LINC01589	DPF2	LINC01095	ZNHIT1		SLCO3A1
ANKLE2		H1F0		PNPLA6	CFDP1	CTDP1	MKKS	CEP164	VCX		TEX15
STRA13		PRM2		RPS3A	CD63	ZNF350-AS1	SSX3	CTD-2015G9.1	PHF3		AC011752.1
RP11-294J22.6				EPC1	PASD1	VWA3B	CLK1	GFOD2	RP11-202D18.2		SPATA17
MIEF1				EIF3K	CETN2	RP11-2C7.1	ANKRD36B	MAP3K19	ATG9A		GLRX3
FAM76A				IQCG	TMSB10	CYB5R2	COX8A	RARA	TCF25		ANKRD36B
EPB41				FIP1L1	TMEM50B	DYDC2	AC010524.2	ZNF790	DAPK3		TUBA3E
MDM4				RMND5B	SRSF2	LINC01010	TGOLN2	FTL	HOXA7		SULT1A1
CDCA4				RAB2A	JPX	GOLGA6L4	ZNF75A	WRN	YIPF5		ZNF846
LAGE3				BRD7	STAG2	RP11-70F11.11	LINC00657	EFCAB6	TIMMDC1		CHST13
ANAPC13				IFT81	CISD2	DBF4	NKAP	CDC34	NUSAP1		LAMA4
DNAJB9				PRPF38B	UBE2B	CNIH2	EAPP	SNHG9	PSMC2		SLU7
ACBD3				AC159540.1	LACC1	SMIM6	LINC00930	DNAAF3	C14orf119		SRSF9
PRKD3				NDUFB3	RELT	RP11-535A19.2	PYURF	SSR4	PREPL		SRSF7
MKRN2				RNH1	C11orf58	C14orf142	MAGEA4	PLBD1	PHTF1		ALS2CR12
VPS28				MDC1	PPIG	ZNF560	MTFR2	RP11-30L15.6	SKIL		RP11-456O19.2
PDE6D				USP32	POLR2L	RBBP6	GXYLT1	ETV2	LINC01096		SEC23B
MPC1				SRPK1	SRRM2	KCNU1	TJP1	MIR9-3HG	DDT		DNAJB4
CETN2				SNRPA1	PPIA	ZNF487	IFT122	TM7SF3	LSM3		GSTCD
KCNQ1OT1				DRG1	RGPD4-AS1	RAB11FIP4	VKORC1	NRBP1	RPL22L1		TMEM220
PIM1				GMNN	TIMM17B	PPP1R1C	ZBED5	KNSTRN	ZBED5-AS1		PPME1
EPRS				RPL11	UXS1	RP11-111A21.1	C9orf142	CKB	CCDC81		ZNF473
HIRIP3				EBNA1BP2	FAM195B	SPANXB1	AMD1	LCP1	EIF3J		HERC5
DMKN				SVBP	HMGA1	FGD4	COX14	RP11-109E10.1	RAB11B		RAD17
SON				METTL23	CENPK	CPA5	FAM162A	C2orf16	SEC23B		KIAA1715
MALAT1				HOXC6	HFM1	AY269186.2	HSPA14	CTC-499B15.7	YBX2		UFSP2
RBM3				EEF1E1	SNRPF	SLC38A9	SRBD1	KLK11	MED21		POMT1
DDX10				CCDC172	TFDP3	PRM3	RP11-299H22.1	SESN1	PFDN6		FAM228A
GTF2H3				SNRPC	CCAR1	CNN3	GGA1	MTPN	PAFAH1B1		KIZ-AS1
OSBPL8				MRPL3	SLC16A1-AS1	C19orf67	ZNF770	FRMD3	ACSL3		TIGD4
LIMS1				RTN4	PSMD10	SDHAF3	PGRMC1	KLF17	TMEM217		PJA1
COX7A2				ARL6IP4	KDM5A	CFAP100	CCDC152	ERICH2	PINK1		MYO19
PPA1				DESI1	ATP6V0B	CTD-2135D7.2	FAM193A	MRPL57	SPEF2		SLC7A7
NUDT16L1				PSMA4	SCAF11	RP11-392P7.6	COPS8	CALCOCO2	PTK2		ODF3L1
EPB41L2				HNRNPH1	HIGD1A	ZNF596	FAM95B1	PLBD2	ZNF692		YIPF2
NEAT1				RBM8A	ITSN2	LINC01233	DCAF8	CIRBP	ACTR6		DYNC2LI1
				PSMD2	CASC5	SLC25A46	NHLRC3	UBTD2	BCKDHB		CDH18
				SMARCA4	MND1	C4orf51	SMG6	JUND	RP11-382A20.3		FAM162A
				ALG8	RAD51AP2	CTD-2291D10.2	TDRD1	SLC44A2	ANKRD13A		C12orf80
				PPP1R2	ZC3H13	APOPT1	SMIM7	AP000345.1	FRA10AC1		ZNF106
				FTH1	HIST1H2AA	TGIF2LX	PPP1R16A	LOXHD1	RNF10		ST7
				SHOC2		TMTC1	RHNO1	RASSF8	CTAGE1		ZC3H10
				UQCC2		RFTN1	KAT6B	TEX33	EXOSC8		MRPL14
				TCEA1		ZCRB1	FAM98C	TRIML1	AZI2		PRICKLE1
				MRPL22		UBE2J2	ADRM1	C1orf43	DHX30		STK3
				RPS14		EPB41L4A-AS1	ZNF593	STX5	PNN		RP11-62H20.1
				PET100		CPTP	TEX264	PRICKLE1	RP11-363E6.3		NFU1
				ANAPC11		RP11-557H15.3	GNB1	VGLL3	CLDND2		C20orf96
				REC114		CPNE8	C15orf48	SCRT1	TMEM57		MED21
				RP11-195F19.5		HIST1H2BC	UTP6	DESI1	TOE1		RP11-550H2.1
				CCP110		ERICH6	RPLP0	LINC00202-1	CRIPT		ODF3
				MTIF3		GTF2H5	EIF2AK1	RAD21L1	SPAG9		PACRGL
				AC007557.1		ING1	BLOC1S6	YWHAG	HVCN1		OR2H1
				TNP1		TMEM53	MMP25-AS1	NF1	WDR33		CNOT8
				PRM1		CHN2	NAP1L4	AMFR	CHAC2		DECR1
						AGPS	RGS12	CENPJ	WBP4		CTB-91J4.1
						CCDC53	FUOM	RP11-190D6.2	TRIM24		EML2
						FAM205A	GAGE2A	ZCCHC13	IDE		CDRT15L2
						RP3-430A16.1	RBM26	SGCA	DLGAP5		BBOF1
						RP11-495P10.1	TEX14	TMEM53	CLU		RP11-295M18.6
						FAM47B	MYBL1	KLF11	IL4I1		LGALS8
						THCAT158	SYCE1	MKL1	LINC00882		ZFP30
						TEX13A	RANBP1	ZNF664	GTPBP8		IP6K1
						PDZD2	WDR90	SMAD1	CSE1L		KRBOX1
						FAM27C	BOLA3	EMC10	ADAD2		AC004448.5
						PSMC5	RPL22	TRIM17	MRPL17		RDH8
						TSSK1B	WDR35	DDX52	DNTTIP2		CCDC60
						TH2LCRR	IFT88	FOXP1	RAD50		TCTN1
						DPP7	ZCCHC14	IGF2BP2	ENO1		DCDC2C
						DCC	TNRC6C	LINC00293	HSPH1		CCDC62
						TSGA13	ARL5A	C22orf31	ESCO1		UNC13C
						GID4	ZCCHC10	DNAJC9	BTBD10		ORMDL3
						MGAT4C	PILRB	AC116614.1	MALL		WDR37
						CTNNBL1	PEBP1	FAM118A	SLC30A1		PCNA
						AC091633.3	BARD1	PRKCZ	C11orf63		FAM109A
						CTC-527H23.2	ERCC1	WASF3	MTFR1L		RP11-51J9.5
						RP11-816J6.3	ZNF136	TCEA1	2018-09-12		NUDCD1
						LINC01584	SNX1	LINC00162	PFKP		RSPH3
						KCNIP2-AS1	SEC23A	SEMA3D	ZNF667-AS1		IGF2BP2
						SEPT4-AS1	TUBGCP5	SLC36A1	C15orf43		PACRG-AS3
						RBMS1	APEH	MOV10L1	DHRS7B		UPF3A
						LINC01330	TPST1	RP11-383M4.6	SERP1		LINGO1-AS1
						TNIK	NBPF1	RP11-73E17.2	RPS3		CFL1
						CCDC60	RHOT2	CEP295	DCDC2		ARPC3
						ENKUR	GLG1	BBX	AP3S1		CYP51A1
						DIAPH3	MOCS2	ZFC3H1	PPP1R36		LINC01492
						MEA1	USP9X	MEGF11	IFT27		MTPN
						PAH	NOL11	RP11-587H10.2	DYNLRB2		RPL22
						CCDC170	CTC-523E23.1	FRMPD2	C4orf17		FAM134B
						TEX35	RPIA	MROH7	YME1L1		SCRT1
						RP11-70F11.8	GOLGA4	MRPS7	RP11-410L14.2		RP11-179A9.3
						NAGK	SPIDR	CFAP20	EEF2		LINC00202-2
						XYLT2	C12orf40	DRAM1	CCDC138		PREX2
						RP4-569M23.5	MCMBP	CYLC1	LRRC69		CCDC65
						USP46	SF3B3	JRKL	CNOT3		LRRC34
						SCD5	STXBP1	RP11-644K8.1	ENKUR		HECW1
						INPP1	BAZ2A	SOX6	C2orf69		KDM3A
						DLX6	CTDNEP1	MEST	RP11-495P10.1		RNF181
						RP11-456O19.2	RAD54L2	MYO1D	LINC00654		EFCAB10
						ERVW-1	GALNS	WSB1	AHRR		HMBOX1
						MRPL41	ERICH1	FAM63B	LARS		GOLGA6L22
						SPZ1	VPS13B	PHF1	LINC01534		EFCAB14-AS1
						PDILT	TAF2	INPP5K	RP11-452F19.3		TSPAN19
						SELV	MRPL13	UBE2B	UIMC1		ARHGEF2
						AC097495.3	INCA1	RP11-232C2.2	NEK3		SRSF2
						AFAP1	DDX43	SPANXN4	DRC3		RNF115
						C2orf40	FAM96B	C2orf74	MOK		EFCAB11
						PLSCR2	RASSF1	KLHL20	HMGN3		AC004862.6
						PXYLP1	CTAG2	CCDC28A	ENPP2		RP11-544A12.4
						RPS24	TAF7	PPP2R5E	TMEM248		SMIM12
						TMEM95	RP11-363J20.1	FBXO22	GART		BCKDHB
						LINC00305	SNW1	PRSS54	HORMAD2		MRPS36
						SLC5A2	RDH11	THBS3	CYB5R2		AC129778.2
						EEF2	TNFAIP8L3	PSPH	SNRPD1		KIF5B
						SPAG17	SSNA1	ROCK1	C11orf53		NSRP1
						LNP1	COPA	ECHDC2	ODF4		PCAT2
						TFPI	ATR	ARL2BP	GGPS1		OVOS2
						CAST	KDM7A	LINC00521	ZBTB48		LINC01183
						HCFC2	KIF3A	RP11-101E7.2	C6orf229		C3orf14
						RP11-90C4.1	USP47	SOCS1	RP11-517B11.4		TGM7
						SNCAIP	CDC73	RFX3	SUGT1		TWSG1
						COX7B2	DAXX	AGAP6	NUTM2B-AS1		PKIG
						RP11-606D9.1	FUBP1	AGBL1-AS1	TMEM202		SYCP1
						RP11-126O1.2	ARL6IP4	ERI3	SOBP		EIF4G2
						C2orf88	FAM213A	OSER1-AS1	ANKMY2		LINC01490
						DRC7	OTUD6A	TTC19	SMC6		DYRK4
						EYS	NME1	ANKRD28	DUSP10		CAGE1
						LINC01192	CRELD2	NSUN3	ALG8		AC011718.2
						WDR88	P4HA2	HNRNPH1	UBE2V2		LRRC46
						RP11-785F11.1	CDC42BPB	OAZ2	SUGP2		ZBTB43
						RP11-421L21.3	LSM1	LINC01233	MRPL46		MPP7
						RP5-971N18.3	SAP25	XPNPEP3	SGOL1		DNAH6
						RP11-664D1.1	MAU2	EPS15L1	SLC15A4		RP11-242D8.1
						RP1-198K11.5	MRPS34	RP11-111A21.1	PSMD2		NCOA4
						MIR7515HG	NT5C	PRR30	COMMD6		PLN
						LINC00202-1	NCAPG	USP2-AS1	DNAJC7		C11orf88
						ATXN7L1	SPAG7	TOB1	NEDD8		WBP2
						CNPY3	DDRGK1	SSU72	ATG101		RHOBTB1
						RP11-16N2.1	REPS1	RP11-781A6.1	POC5		FAM230A
						BRINP3	KIDINS220	KLHL7	LAMTOR5		TUSC7
						STAM2	C9orf72	MFSD12	PXYLP1		NEK1
						NDUFV2-AS1	EXT2	KIAA1586	TTLL7		PA2G4
						CHKA	LINC00837	LINC00254	KRT23		CCDC116
						RP11-295G12.1	CTSV	EIF1AX	TBK1		SNX14
						SPERT	MBIP	SMIM23	TMEM183A		ZNF677
						C20orf85	ALKBH5	GPATCH2L	ZC2HC1A		FANCC
						PMFBP1	CTD-2015H6.3	TMEM190	CGGBP1		ARF4-AS1
						USP25	WWC2	DHX57	GPR89A		LINC00703
						CTC-493L21.1	ACTN4	ITFG1	CAPN11		GOLGB1
						RP11-100F15.2	EIF3I	MOCS3	TBRG1		HK2
						RP11-223P11.3	BMS1	SPAG4	CTB-50L17.10		RP3-388M5.9
						LINC01224	RP11-353N14.2	COMMD3	CDR2		AC116609.1
						RND2	PPIL4	ERCC4	CEBPG		YTHDC1
						PLEKHB1	RFC2	FAM186A	C17orf97		WHSC1
						TPPP2	STK25	PSMD3	FAM177A1		ADAM29
						COX5A	WDR54	FAM27C	MAPK1IP1L		CCNB1
						C12orf80	TUBB	SCOC	TBC1D12		MBD3L1
						KIAA1683	ARPC1A	KLF5	SARS		NDUFB1
						TPI1	ARFGEF1	RP11-462P6.1	H2AFX		CELF2-AS1
						SOS1	GON4L		THOC1		DDX50
						RP1-207H1.3	PRNP		HNRNPA1		CFAP53
						TFB1M	AAK1		RP11-421L21.3		CEP135
						GPX1	LRRC42		LINC01360		GTSF1L
						LPP	FARP2		RPSA		TP53TG3D
						ARL4D	BPGM		SKIV2L2		XRCC5
						APOBEC4	CCZ1		FAM184A		RP11-114H24.3
						SLC1A5	FUNDC1		ZNF85		AP005530.1
						STX8	INSIG2		CALM3		TMEM260
						UBXN10	WIZ		GRK4		ZBTB1
						RNF175	CEP295		PSMD8		QSOX1
						SIRPD	RRAS2		SMARCA2		PACRG-AS2
						ANTXRL	CALR		SPSB2		CCDC39
						PKHD1	GADD45GIP1		ABHD8		MORF4L1
						ZNF645	RGL2		TMEM116		LNX1-AS1
						TEX29	RABGGTB		RP1-138B7.7		MRPL51
						IQCF1	CNTROB		EIF3E		GALNT3
						AKAP13	ULK2		MYL12B		THOC3
						MTAP	GTF2H2		FASTKD2		BTBD10
						LINC00635	RPS15		SPINT2		MRPL2
						FAM13C	CLN5		PTMA		EIF2S2
						RP11-80F22.15	LRPPRC		EMC3		TDP2
						ADGRL3-AS1	LTV1		SEPW1		C4orf22
						SLCO6A1	C19orf60		MED19		GPAT3
						ALDOA	PAIP1		FAM227B		AREG
						LAMP3	APIP		NUDCD2		UBE3A
						RBM7	KLHDC2		NUDCD1		PPP1R3E
						RP11-109E10.1	SIAH1		MORF4L2		CBWD1
						VASH2	SLC39A6		CNBP		VDAC2
						CUL2	ARID1A		CTR9		TXNDC9
						SMG9	ADD1		C15orf40		TPP2
						RP11-75N6.3	SIN3A		SHMT1		CARS
						LINC00929	BZW1		B9D1		RP11-526A4.1
						LRIT1	RNF7		BUD13		NUDT21
						LINC01440	YTHDF1		BRIX1		RP11-168P8.5
						NPAS2	HAUS8		RPLP2		CPNE8
						ATP1B3	TMEM17		RP11-760D2.5		FDX1
						RP11-554D20.1	CYB5R3		BLZF1		CLGN
						SLC16A7	MYL12B		KRT72		AC096570.1
						FLVCR2	HNRNPUL1		SMIM7		GFPT1
						CTD-2296D1.3	ZNF518A		HSPB11		NDUFB3
						RP11-262H14.3	FBXW2		TPRG1		AC105339.1
						NDUFA3	EZR		RNF34		AP1G1
						RGCC	CT47B1		RAD51C		WDR41
						MOSPD3	MYEOV2		AC009948.5		PDHB
						DNAH6	PDPK1		DHX29		LINC00254
						RP11-546B15.1	PARN		MBD5		C2orf78
						SREK1IP1	ARL3		RP11-700N1.1		DNAAF1
						KATNA1	C4orf27		NAGK		TUBB6
						PRRX1	TMEM138		TRAPPC6B		METTL17
						PVRL3-AS1	GDI2		STAM2		NECAP2
						MCOLN2	ECT2		GULP1		OLA1
						SCN3A	SNRNP27		PSTK		STK32B
						CTC-360P9.4	KIN		SSMEM1		CCNB2
						LINC00982	NSMCE3		TMED10		COX17
						UFSP2	NT5C3B		MLIP-AS1		PPWD1
						RNF133	DIP2A		CEP126		MRPS18C
						RABEPK	SPG7		ATP6V1E2		CCT5
						CDIPT	GDE1		PKMYT1		ANLN
						AC078842.4	VAMP3		PIAS4		CCT7
						LINC01495	NSUN5		DDX24		WDR53
						PPP3R2	KANSL2		PLK2		EIF2S1
						EMC9	KIAA1429		BTF3L4		EIF3M
						AKIRIN1	ISY1		C11orf49		CTA-243E7.1
						RP11-123O10.3	TDRD10		ARIH2		COL25A1
						AC007391.2	SPRTN		TMEM50B		DAD1
						MIR7-3HG	SCAF8		RSPH9		SGTA
						GMPS	TSEN34		CIAO1		PPFIA1
						PDK1	TYW1		SLC25A26		MAPK8
						RP13-60M5.2	RFC4		DYNC2H1		PSMC4
						MAST4	ZNF207		CKS2		DNAJB8-AS1
						REEP5	MYL12A		IL12A-AS1		RP11-696N14.1
						KIAA1107	SEC63		CATSPER2		CCDC183
						AC015849.2	TSNAX		ZNF207		CCDC174
						AC004448.5	WDR77		AP2A2		ZHX3
						GALR1	PRMT2		AP006222.2		TULP2
						RP11-876F14.1	CCNB3		RPS9		GABPB1
						CNNM1	STRIP2		SAP30		CDS2
						RP4-738P15.1	HYLS1		PRDM2		USP15
						RP11-452K12.4	YWHAH		DGCR5		ZNF280B
						RP5-1024G6.5	ZNF511		RSBN1		USP42
						AP001048.4	PIGT		NCAPH		CCDC186
						RP11-202G11.2	CCNDBP1		IWS1		SEMA3D
						GRID2	PNMA5		RP11-785F11.1		ATF7IP
						MDH2	CYHR1		RP11-295G20.2		RP11-195L15.2
						NOS3	MLLT6		TADA3		RHEB
						PEX5	CISD2		DRC7		ZFP36L1
						PYROXD1	ELMOD2		SYCE2		KATNB1
						CARS	PLA2G12A		ATG12		CLEC16A
						PHYH	UGGT2		CBX3		ZBTB10
						SULF1	TMEM80		EIF3F		ENAH
						ODF3	UBE2Z		AP2B1		FAM204A
						PGR	ZMYND19		CCDC7		SEPT4-AS1
						WDR5	UBAC2		NAA30		NPIPA1
						HMGN3	USP31		ZNF800		C17orf80
						RFTN2	RP11-294J22.6		FLJ40288		EFCAB9
						RIBC2	PRKRIR		CYC1		LAP3
						NCBP2L	AP1S2		FAM118B		CSNK2B
						SERP2	TNPO3		C3orf14		PRICKLE2-AS1
						RP4-753D10.5	RSBN1		RP4-613A2.1		HSP90AA1
						PBX1	RPL6		PRPF6		FBXO24
						AC016909.1	HSD17B10		GS1-24F4.2		CCDC50
						RP11-537A6.9	TIMM44		ZNF7		PPP2R3C
						RP11-49K4.2	NEAT1		SMARCB1		CTD-2296D1.5
						RP11-713M6.2	RP11-325N19.3		RRP15		AC008079.9
						RP11-778J15.1	NT5C3A		DEPDC1		RP11-557H15.3
						AP2M1	IST1		DALRD3		AMFR
						DEPDC7	UROD		RCHY1		DGCR8
						PPA2	CDC27		CHMP2A		GS1-259H13.2
						METTL3	SHC2		PPHLN1		EZH2
						RP11-563E2.2	OST4		PMM1		CLIP1-AS1
						NOXRED1	DEPDC1B		MTL5		CFDP1
						ZCCHC13	PTPN4		RANBP1		CTAGE1
						SPATA45	REV1		AASDH		HSD17B12
						MAPK10	PSMD10		PLIN3		RP11-446F3.2
						PIAS2	PAPOLG		RPS6		RGPD4-AS1
						APPBP2	TIMM22		TOMM22		MRPL3
						MRGPRG-AS1	PTS		SNX9		ESF1
						TMEM232	AKR1B1		RP11-495K9.3		ZFC3H1
						SPATA41	ARHGAP21		TRIOBP		CST8
						SLC44A5	PDE8A		TPX2		MFSD6L
						LRRC1	TARSL2		RNMTL1		USP32
						HIST1H2BD	MOV10L1		GPR137		HSPH1
						MFSD7	ZNF92		WDR54		CCNA1
						CDC40	GNPTG		ATP5J2		AHCTF1
						CTXN2	LTN1		UBE2E2-AS1		TEAD2
						AC104781.1	SEC61A2		FTH1		TEX9
						LENG1	MSH2		MRPL36		CD59
						AC007463.2	YTHDC2		RP11-181C3.1		ATP5H
						RPL36AL	FAM225B		SYNCRIP		RP11-318C2.1
						FRK	RPL7L1		ORMDL1		LINC01589
						TSSK3	ATE1		STYX		DNAJC9
						RP11-387H17.4	PCNA		PRKRIP1		FAHD1
						LATS2	MAP4K3		CLUAP1		KCNV2
						VRK3	CHMP5		IQCD		ZNF683
						FAM53C	FAM9C		LINC00911		AC079354.3
						TMEM230	TMEM242		ADGB		RSF1
						TOMM5	RSBN1L		ARFGAP3		USP1
						LA16c-312E8.2	VPS25		RAB4A		RP11-637A17.2
						RP11-254I22.3	PMS2		RPL13		SUGT1
						TIPARP	HNRNPL		MUC12		FAHD2B
						DESI1	SMC1A		SPDYA		BAP1
						RP11-319E16.1	TCP10		LIMCH1		GOLGA8B
						RP11-165M1.3	CCAR2		FH		MEST
						CHD5	VAMP7		CNOT10		KIF15
						THBS3	KIAA1109		UHRF1BP1L		SPEF2
						RP11-678G14.4	ETFDH		SAXO2		SLC44A5
						HSF1	RSRP1		CREBL2		EBNA1BP2
						CATSPER1	STOM		DDX19B		RP11-781A6.1
						SMPD2	PHF5A		RPS10		CEP57
						MYCBPAP	RHOT1		SMC3		RNH1
						ATG9A	CCDC122		NKTR		C9orf84
						OVOL1	ACYP1		BIRC2		NEK11
						RNF217	TMUB2		MPHOSPH8		KLHL12
						ADTRP	FAM98B		CFAP52		FAM27C
						CDH2	LRIF1		CENPT		SPANXN3
						RP11-435M3.2	FAM45A		JHDM1D-AS1		CHMP1B
						GIT1	KDELR1		PAPOLA		TSGA10
						LINC01486	PCMTD1		FAM103A1		UBAP2
						UBA52	AGA		RFX2		SUPT20H
						SLCO3A1	SNAPIN		GINM1		COPS4
						RP11-746B8.1	ACTL6A		LRRC23		CNBD2
						AC114814.3	RERE		CT62		C1orf158
						GOLGA6L1	BMPR2		ZC3H11A		JARID2
						RP11-626I20.3	YLPM1		IPP		FAM181A
						LINC01609	AKAP9		ZNF10		RANBP1
						AC012462.2	PHRF1		GNG5		EIF4G1
						PHACTR2-AS1	CTCFL		GGA1		RP11-552D8.1
						MCUR1	RALGPS2		EPB41L5		AP5M1
						TFIP11	ALG8		XXbac-BPG308J9.3		THUMPD3
						CDKL3	FANCA		DTWD1		PELP1
						DUSP15	NOLC1		BIRC8		FKBP4
						HADH	CTR9		CCDC148		PXK
						EFHB	NUMB		TM2D2		RP11-421P23.1
						MMP20	RNF10		LSM14A		RBM25
						PPP3CC	SMIM14		RPS5		DCAF12
						FNDC4	ATP5C1		ARPC2		STXBP5-AS1
						AC073628.1	TCEAL4		DDIT3		NUDCD2
						RP11-610J23.1	FAM225A		ZNF436-AS1		AP1AR
						C1orf168	SCFD1		DTX2		RP11-80F22.15
						LINC01445	NUTF2		SPCS2		RP11-20B24.5
						GJA8	MTMR9		BRD7		CNNM1
						RP11-383G10.5	USP40		RDH14		BLZF1
						KISS1	MTHFD2		GPATCH11		DUS2
						USP16	EIF4A1		FAR2		AC062017.1
						CBARP	CENPE		MRGPRG-AS1		NAA30
						RP11-169N13.4	NUFIP1		C17orf64		HERC4
						IGF2BP3	RBM5		PPID		AC016909.1
						RP1-93H18.1	STK4		RPL27		C12orf73
						REEP6	RNF103		DST		DFNB59
						HYPM	DLG1		PTCD3		DPH3
						RIIAD1	SMARCB1		OVOS2		RP11-864J10.4
						RP11-1080G15.2	CEP192		KLHDC9		GPATCH2L
						KCNMA1	ST13		ZNF292		UFD1L
						PPM1G	MKL2		TP53I13		SNRPF
						KIAA1324L	CNPY2		CTA-407F11.8		SSR3
						SLC22A14	MDN1		XKR3		ABCA10
						SLC35G3	XPC		KIF20B		UQCRFS1
						AP000442.1	FKBP1A		OXSM		ZNF479
						RP3-388M5.9	CBX8		MLH1		POLR2F
						CYP2R1	EFCAB2		NAPRT		ERH
						PROX1	MED31		HTATIP2		SORCS3-AS1
						LINC01598	MORF4L1		RP11-293A21.1		NDUFS3
						RP11-661G16.2	NDUFA13		PABPC4		BSDC1
						DCST2	GGA2		OVOL2		HMGB1
						RP11-286E11.1	RAB6A		SMARCA5		RP11-355E10.1
						SEC24D	PRDX4		PNRC1		RP11-789F5.1
						AC012370.3	FO538757.2		RGMB-AS1		SPAG9
						MMEL1	YWHAB		CNTD1		SLC9B1
						HOOK1	CCDC144NL		TUBA1B		EYA3
						LRCH4	RUNDC3B		C17orf50		HAS2-AS1
						BTF3	MAP3K7		RSL1D1		LRR1
						DIAPH3-AS1	COPS3		IL13		HSBP1
						LINC00971	GIN1		RP11-639B1.1		RPL39L
						CHRDL2	RFXAP		RPL13A		HOXD8
						ERICH3	UBE2Q1		KAT5		CSPP1
						SLC35D1	PIGH		ELF2		ZMYND12
						SNUPN	DPM1		THTPA		FAM177A1
						TCTE1	CAPZA2		LINC00869		TEX36
						PTOV1	CABIN1		RPP30		SMIM19
						ADCY10	RPS19BP1		RP11-317P15.3		SSSCA1
						ARID3A	ANAPC5		CMC1		DPP10-AS3
						LINC01492	MARK3		MTRF1		ZNF668
						OPLAH	RPL23		LINC00301		DYNC1LI2
						CSE1L-AS1	SNRPD2		ARMC1		SMC1B
						C1orf228	C19orf25		FTCD		H2AFY
						FAM220A	RP9		FAM162A		ABRA
						CCNA1	EPC1		RBAKDN		TRIM69
						GOLGA6L22	BBS4		VWA9		IL4I1
						LMO7-AS1	GOLGA2		RP11-399E6.1		LINC01052
						FOXB1	WRB		SRPK1		RP11-1060J15.4
						SNAP23	MED4		C22orf39		RP5-827L5.1
						KLF16	GABPB1		BOD1L2		GOLGA6L1
						TRAPPC12	STK17B		DNAJC27-AS1		MMS22L
						RP11-280O1.2	P3H1		DCTN5		AC104654.1
						SPANXC	EYA3		RP11-676F20.4		MYCBPAP
						OR4M1	MTL5		PRSS46		CFAP77
						IGBP1	SGSM3		STX18		TMEM247
						KRT86	FAM189B		TRIM69		ATAT1
						MEX3C	TSR1		RP11-10A14.3		MRPL42
						C7orf73	TCTN1		TMEM50A		ALDH1A2
						CFAP58	ZSWIM8		SNAP29		ITPRIPL1
						AMN1	HMGXB4		LENG1		C15orf59-AS1
						LPAR6	POLE4		AC113617.1		FARP1
						LMNB2	MZT1		SOS2		IFI27L1
						C5orf52	FAM3C		STK11		TOB1
						CCDC102B	PSMB5		YTHDC2		FSD1L
						CCNB1	PLEKHA1		EIF1AY		SLC38A6
						MOSPD1	ZDHHC21		AKAP9		DRAM1
						LINC01505	RQCD1		TMPO		YBEY
						RP11-626P14.2	RBM23		CREG1		LINC00442
						C10orf90	PIH1D1		POLR3F		TRBV7-1
						CTC-203F4.2	GDI1		RP1-198K11.5		TRAPPC3
						PPP2R1B	PPIP5K2		ISCA2		CYB5D1
						LNX1	PEX1		ROPN1		MYO15A
						TWSG1	PRKAB1		SERINC3		RP11-829H16.3
						RP11-6N13.1	ARFRP1		NDUFS3		SPAG4
						RUNX2	LDOC1L		JMJD1C-AS1		LYPD6B
						AC012594.1	PAPSS1		LZIC		C6orf118
						RNF32	ATF4		KLB		LMBR1L
						PFN3	ZNF714		C9orf43		METTL6
						AKAP4	RPL14		MRGBP		ZNF793-AS1
						CCL20	PUM3		USP44		REXO2
						PCCA-AS1	CDC16		NUF2		C3orf30
						RPL31	NCAPH		SIRPG		DIS3L2
						RP11-510M2.6	SMG1		RP11-395P13.4		SRPRB
						RP11-268P4.4	MAT2A		SEC11A		SIVA1
						RP11-253M7.1	PNPLA4		NUDT9		CPD
						ZSWIM2	NUP58		PSMA8		LINC01082
						EFCAB6	FBXO11		EXOC1		CSE1L
						RHOBTB1	ENDOG		ATG3		RFX3
						APOBEC2	RBAK-RBAKDN		TALDO1		MRPS18B
						AC009411.1	KLC2		RYBP		KRT15
						RP5-845O24.8	MAGEA9B		PTTG1IP		AHRR
						RP4-625H18.2	WBP4		ARFGEF3		RP11-778J15.1
						VGLL3	SMUG1		RNASEH2B		TMIGD3
						GOLGA8S	TP53BP1		MYDGF		RP5-1030M6.3
						RPL26L1	NCAPG2		RING1		AC019055.1
						HOXA-AS2	SLC25A17		RPS23		ZNF599
						FBXL14	TMCC1		RPL3		ZBBX
						GRK4	EMG1		ATG4B		TMEM89
						ZFAND4	CSTB		DHFR		EXOSC8
						OR2H1	SSR2		FAM195A		S100A10
						RP3-510D11.2	LAGE3		UBQLN1		LINC00654
						BBOF1	TXNDC15		FKBP2		PDCD5
						DDA1	GABPB2		DYNC1LI2		CCDC117
						LINC00511	RC3H1		SMC5		TAX1BP1
						FCRL5	TMCO3		DHX32		C10orf88
						AC104654.1	LINC01481		BTF3		LARP6
						SMIM2	MED19		HIPK4		COL4A3BP
						PBK	DCTN6		DZIP3		CH17-140K24.7
						STARD6	TOB2		RPL28		C22orf31
						SYAP1	DMRT3		MAPK13		XRCC6
						TXNDC2	NSUN6		AHSA1		MFSD14A
						CACUL1	ASB8		MRPS11		GALNTL5
						SLC35E4	ABCF1		NR2C1		AC010907.5
						MTHFD2L	NDUFA1		TRAC		PEX11G
						RP5-1069C8.3	PTCD3		ARL6		CCDC53
						NME8	RHOA		CRAT		PCCA-AS1
						SORBS3	ATRAID		TNRC6B		LRRC9
						RP11-80B9.4	RPL27		SLC2A8		ACTL10
						ZNF891	MAP7D2		DNAJC5G		DYNC1I2
						RP11-374M1.3	PRR19		CRELD2		MTDH
						MIR646HG	NCOA6		RFWD2		APITD1
						KRT72	TDRD5		SLC25A28		IZUMO3
						SAMD3	NDUFB11		LYPLAL1		SPATA16
						FBXW5	IARS2		THOP1		FAM118A
						MROH7	DDX39A		ITFG1-AS1		RP11-73O6.3
						RP11-588G21.2	NPM3		CCDC178		CTD-2201G3.1
						RP11-309L24.4	ACTR3		CFAP36		ANK2
						RDH8	ATF7IP2		SAMD8		RP11-108M9.3
						GOLGA6A	RSL1D1		TFPI		PHTF1
						GABARAPL1	ZC3H15		KARS		MAK
						UBL3	GTF2F2		IFT80		KLHDC2
						SLC25A2	ATP11C		MCMDC2		RRP1B
						RP11-1217F2.15	TMEM161B		TOLLIP		SNRPB2
						AC005324.7	RAB5B		ATOX1		FBXO25
						RP11-244B22.6	ZNF280C		C7orf73		OSGIN2
						C5orf46	CFL1		TULP2		MRC2
						SHANK2-AS1	WDR11		DNAH8		CALM1
						RGS22	TRAPPC1		SLC9A2		PSENEN
						CRISP1	NCOA5		NARS		MAPRE3
						RP11-644K8.1	RP11-714M23.2		SUPT5H		ERCC4
						RP5-884M6.1	GPALPP1		LINC00158		HADH
						CCT2	CEP72		CH17-140K24.7		TRABD2A
						DRAM1	NFXL1		COPS8		NDUFA12
						LINC01289	SYNC		ARHGAP29		TMEM210
						C4orf22	NEDD8		NBPF14		OARD1
						FBXL13	POLE		DNAJC27		ALKBH3-AS1
						ANKMY2	RBM14		SMU1		DESI2
						FAHD2B	POTEC		C3orf38		RP3-335N17.2
						AC079354.5	CIC		CPSF7		PITRM1
						LINC00869	AJ011932.1		TPGS2		RP13-270P17.1
						LETM2	PYCR2		C6orf118		COX5A
						SSUH2	PPM1K		OSBPL2		HNRNPA1
						GS1-24F4.2	TRIM41		TGIF1		PEF1
						CTD-2050B12.1	RBMXL2		TOX4		BRD9
						ERICH6B	NDUFC2		FAM204A		FAHD2A
						DCST1	NUP54		SLCO3A1		TNKS
						ATAT1	SMARCA5		BDP1		NOL12
						IAPP	POLN		PIGV		HIST1H2BJ
						RP11-73E17.2	BET1		HAT1		ALS2CR11
						LINC00264	ZNF431		RARS2		RFPL3S
						C1orf21	PANK3		RPL31		LRRC36
						C12orf56	DLEU1		CHRDL2		ZNF821
						FRMD3	RPAP3		SDF4		RPL23
						RP11-883G14.2	RFESD		RHOQ		USP8
						TMBIM6	UXT		AQP11		METAP2
						CCDC68	CTTN		BNIP3		SLC16A1
						ANKRD61	NDUFA10		LTA4H		PRRX2-AS1
						PLCE1-AS2	SMURF1		CCNDBP1		RANBP17
						RP11-723G8.2	MAP1LC3B		RP1-63G5.8		CAPRIN1
						TBC1D28	SOHLH1		C2orf49		MGAT4C
						TNFAIP8L1	NGDN		NDUFA3		MIPOL1
						PRKACG	MRPS23		SNX2		HSP90AB1
						LELP1	WNK3		TTC12		CTD-2542C24.8
						FAM76B	ANKS3		NDUFV2		DND1
						ZNF385B	BFAR		RP11-532M24.1		SMARCC1
						RP11-357P18.3	TMEM39A		MGMT		RP11-168P8.3
						CTC-232P5.3	UBE2V2		DZIP1		ACYP2
						RTF1	CRCP		GOLGA8M		SH3YL1
						ALKBH3-AS1	ZHX1		MAPK1		C1QTNF9B-AS1
						RP11-99H20.1	MRPS5		YBX1		STAM2
						TPM4	COMMD6		RPS16		CLCN3
						CTB-35F21.2	RPGRIP1L		WDR34		MRPL9
						RHOQ	MEST		RPL26		LRRIQ3
						TEAD2	MAGOHB		GTPBP4		CNOT1
						LINC01249	IL6ST		PNISR		DHDDS
						PCDHB7	RASA1		RPA3		RAE1
						GS1-18A18.2	PDHA1		RP11-462G2.2		TMEM258
						SIRT4	SGOL1		CCDC127		MEX3B
						USP7	CASP8AP2		IP6K2		BTF3
						SURF2	ELOVL2		DAZL		FAM227A
						ANKUB1	C19orf43		AP2M1		WDR46
						RP11-394A14.4	HINFP		NSMCE1		ATP6V1D
						MRPL39	HSPB11		TCP1		GMPS
						LMNB1	OS9		RAP1A		RP11-394A14.4
						CASC22	CNTRL		DDX4		ZNF516
						SDE2	JOSD2		MVD		LZTFL1
						ANKRD42	SSBP4		DRAP1		PSMA7
						ESR2	DTD1		TIPIN		KIFAP3
						DNAJC4	CKAP2L		DLX6		PPP3R2
						C9orf173	ZSCAN16-AS1		AC009473.1		NPHP1
						SLC38A6	WHSC1L1		PYURF		SARAF
						LRP2BP	MALT1		RP11-2C7.1		FAM19A2
						PGAP2	PRPF6		RAB28		NPLOC4
						RP11-168P8.5	PCNX		PIAS2		TMEM59
						LINC01040	TIPRL		C20orf96		C7orf61
						SCOC	ADNP2		RAB18		LRRC8B
						DDHD1	RSPRY1		PPP2R5C		WDR20
						ACSS3	MAGEB2		PKNOX1		MCM4
						TCF4	ACBD3		IAH1		SLC16A12-AS1
						CCDC7.1	AC020956.3		IFT81		ZFAND6
						TGIF1	IL23A		NRIP3		LRRC3B
						TMED5	NFRKB		DCTN2		CCDC182
						FANCF	WASH1		RUBCN		PLAC8L1
						SIRT1	SAMD13		ANKRD55		ATP6V1G1
						EVA1C	MED30		RPS27L		IQCE
						CUL1	UBL7-AS1		DMRTB1		OST4
						RP11-763K15.1	PTPN12		ADCK2		ATP6V1C1
						LINC00202-2	TUBG1		RP11-535A19.2		SETD3
						RP11-20A20.2	SPTBN1		TUFM		NRXN1
						SMIM21	CCDC88A		NLRP1		LIAS
						UBXN11	DCAF4L1		MALAT1		FLT1
						DYRK1B	AIMP1		CCDC172		KDM4D
						LRRC56	MRPS16		CNIH1		ZNF433
						OVCH1-AS1	PEG3		GAPDH		TTC23L
						RP11-52J3.3	PLK2		VAMP8		PCM1
						UNC13C	CDK16		MRPL19		USP50
						RP11-358H12.1	MRPL11		RORA-AS1		ZSCAN31
						AGFG1	SAC3D1		ZNF267		C9orf135-AS1
						CAND2	ASNSD1		PLA2G16		SKIL
						BAG2	SDR39U1		RP11-734K21.3		NEK10
						MKRN1	CBWD5		RP11-297L17.2		ENY2
						NAPEPLD	BEX4		POLL		RNF217
						SEC14L1	NDUFAF6		IMPAD1		WTIP
						OR10J1	HTATSF1		C17orf80		CT62
						PLS1	YIPF4		SLAIN2		NDUFS7
						CCDC27	SMNDC1		IFT52		NRIP3
						KIAA1257	PDCD2		PRRC2A		RNF139
						LINC01069	SUPT6H		WAC-AS1		RP11-746B8.1
						LOXHD1	HDAC6		CTD-2015H6.3		SUCLA2
						CFLAR	FAM107B		CCNK		ZNF555
						SDHB	FLOT1		TTC17		ZWILCH
						SGCA	SPEN		RP3-496C20.1		FAM76B
						UNC80	SNRPN		EBNA1BP2		ANKRD28
						LUZP1	ZSWIM6		TMEM263		DKK3
						RIMBP3C	CDCA4		C15orf39		PPFIA2
						TYSND1	PSMD2		NFE2L2		ADAMTS17
						ESD	RAB18		AKAP6		AMOTL1
						LINC00690	SPCS1		RPL35A		ZFP91
						RP5-1022P6.4	CCDC191		CDKN2D		DIS3
						MDGA2	PAAF1		DCAF4L1		ZSCAN5A
						PAPOLB	TAOK3		IPO8		RP11-247C2.2
						CREB3L2	POLR2F		DCLK3		MED13L
						NRG1	PUS7L		NASP		C1orf94
						EML2	MOB1A		MPP6		EIF4G3
						TRIM33	CEP126		USP3-AS1		FRMD3
						INSL6	WTAP		YTHDC1		DNAJB6
						DERL2	RNF6		UBR5		LINC01603
						TRPS1	MUM1		DUSP15		JAK1
						EIF1AX	DHX40		ZNF461		BX255923.3
						AF131216.1	EEF1A1		RP11-789F5.1		DES
						RP11-395P13.4	TYMS		NEFM		FANK1
						TTC39C	CDK5RAP1		ZNF143		NDUFA4
						FAM195A	TLK2		RSF1		MVK
						AURKA	SDCCAG8		OLA1		ARL14EP
						RP5-1022P6.7	PPP1R9A		SLAIN1		CDKL3
						BRK1	FAM135A		RTN3		CFAP97
						FBXO3-AS1	COX6B2		HMGN1		TMEM232
						NDUFB2	UBE2S		LIPJ		NACA
						RP11-379J13.2	ESCO1		SPAG16		UBXN8
						LAIR1	HFM1		MCM7		EIF3D
						FAM182B	CDK13		SYCP3		RER1
						PPP2R2C	CRELD1		LINC00877		FGFR1OP
						CCDC39	UBE3C		SEC22A		KLF4
						NUB1	FAM208A		PHPT1		LECT2
						C15orf61	RAB22A		RPL34		EPB41L2
						ZNF829	RAB10		TMEM230		RSPRY1
						TM4SF20	ELP6		PARK7		RP11-334J6.6
						RANGRF	FAM188A		KIF2A		IZUMO4
						DENND6A-AS1	TRMT10A		GOPC		MIF
						CTD-3187F8.11	TKTL1		DACH1		DDX24
						LINC01277	RBM3		BTD		USP37
						FH	TMEM175		PIAS1		OPN3
						INO80C	CHCHD10		LYRM4		PSMD6
						DCDC2	TMEM98		MRTO4		PPM1A
						DACT1	ZFYVE16		C4orf47		FRMPD2
						PDE1C	RACGAP1		EPC1		C14orf166
						LINC00445	MTA3		LINC00667		FGD4
						NSA2	CDC6		RPL8		DRICH1
						DNAJC15	NISCH		RP11-16N2.1		MDH2
						AC003973.4	POLDIP2		CCDC39		RWDD1
						RP11-573D15.8	TATDN1		RP11-254I22.3		MAFG
						AC007966.1	CMSS1		FAM208B		SUPT16H
						SLC2A8	GID8		PRKCD		HEMK1
						ZFPM2	FAM118A		ASF1A		PSMD2
						ADCK2	FDX1		LYRM2		N4BP2L2
						RP13-270P17.1	ZNF644		OST4		KIAA0586
						ZNF233	POU2F2		ZFAND5		NFATC3
						NKX6-1	CAMSAP2		RPAP2		ATP5F1
						GSKIP	CPSF1		GOLGA6L2		TMEM205
						DOCK4-AS1	HAUS3		LINC00879		GIGYF2
						BANF2	LINC01024		CTC-203F4.2		NDFIP2
						FAM134B	EFTUD2		APOBEC2		RMDN2
						SCG5	DAP		TPTE		SPATA22
						ASTE1	WDR62		SVIL-AS1		ANP32B
						LINGO1-AS2	TLK1		EFHC1		PPP2R1B
						TES	HNRNPA1		MGAT4D		SPATA9
						TTN-AS1	RC3H2		RP11-626G11.5		UBE2R2
						SLC39A3	RNF216		TMED5		DNAJC21
						LINC01052	CKAP5		GLRX5		EIF5A
						AC096570.1	TRAPPC4		EI24		SLC25A44
						ANKS1B	REL		DYX1C1		AC009299.2
						CCSER1	CDK1		TK2		FKBP2
						HAS2-AS1	SLC52A2		TMEM126A		ACSL1
						AC011752.1	SNHG15		C7orf61		MIEF1
						MEGF11	ZNF800		DTL		ANKRD12
						BORA	LRRC14		RABL3		ATP5O
						NAPRT	EIF1AY		TOMM5		PITPNA-AS1
						OVOL1-AS1	UQCR11		PPP2R1B		ARHGEF7
						RP11-415D17.3	SHTN1		CBLN1		FOXP1
						SPATA18	EIF2S1		UXS1		SCP2D1
						LINC01525	ANKRD20A3		AP001048.4		CAP1
						CTD-2010I22.2	P4HA1		ODF3L1		ABHD2
						CDKN2A-AS1	PWP1		MSH6		MAPK3
						FAM72A	HTRA2		CDC25C		EFCAB13
						BX255923.3	TYW3		RP11-148B18.1		MYO9A
						RP11-829H16.3	RAD1		MKKS		ANKMY1
						DYNC2LI1	SFI1		PRPH		RP1-17K7.2
						LYL1	SGK1		AQP5		NDUFAF7
						AC011718.2	COG6		AATF		CNBD1
						DNAJB8-AS1	POLR2C		CLIC1		CAMTA1
						ZNF462	POGZ		ACER3		KIF21A
						AC116614.1	FBXL20		CEP104		EIF3J
						ACTR6	XRN1		AARD		EAF1
						ARMC2	TSPYL6		RP11-121G22.3		CHMP3
						ST6GALNAC2	GATAD2B		RP11-67L3.4		SPIN1
						C19orf45	ERI2		ZNF473		B9D1
						EPHB1	RPA3		RP11-202D1.3		CUL1
						HGFAC	ZMAT2		COX6B2		RP11-739N10.1
						CCDC30	ZNF331		PIWIL1		BOLL
						RSPH9	HSPA5		AC006277.2		ARID4B
						LEMD1	RANBP2		SMIM2-AS1		UBE2D2
						GOLGA6L9	MRPL3		APPL1		CEP164
						CTD-2201G3.1	APRT		SYNGR1		NDUFV2
						HINT1	G6PC3		SDHAF3		RP11-165M1.3
						C15orf39	LINC01001		ZNF793-AS1		USP25
						DUS2	EIF4A3		RP11-235C23.5		RFX1
						SERGEF	MAFG-AS1		CFAP221		KIZ
						AC013402.4	IQCH-AS1		RMDN1		PP2D1
						LINC00633	PPP3CB		DSCR8		TGFBR1
						CCDC96	C6orf203		GDI2		RIOK3
						ACSL6	NSL1		FAU		MYH11
						GGPS1	MFAP1		RP11-758H9.2		GRINA
						KLF17	SNRNP25		EFCAB14		GAK
						C16orf86	RPL36		C5orf47		COMMD1
						PRDM5	RPS3		POLD3		GTF2F2
						DNAL4	WDR3		RIIAD1		ZNRD1-AS1
						CEP152	PAFAH1B2		PPP1R27		LDHA
						RP5-908M14.9	FBLN1		DHX15		PSME3
						ADK	BRD1		GABARAPL2		RAB3IP
						LAMA4	RAB14		FAM217A		CTD-3185P2.1
						RP1-199J3.7	FOXD3-AS1		FBXL5		AGBL5
						CTD-2001C12.1	EIF4E		C1orf61		SMC6
						TECR	RBMX		ZC3H15		ICA1
						RAB32	POLR2G		GNL1		UBL5
						RP11-607P23.1	CCDC12		TMA16		CNN3
						CTC-273B12.5	C5orf42		WNK1		SPINK2
						PRRX2-AS1	POLR3H		C12orf76		USP34
						MRVI1	IPO9		RPL32		TADA2A
						CEBPZ	MRPL44		BAD		KIF27
						LINC01534	PRDM2		CYLD		PACS2
						PHF20	DAZAP2		FUS		LINC00694
						ADAM21	RPS18		NOL10		MEG3
						GGH	COX20		MRPL18		PDHA2
						RNF14	PSMD12		CTC-459M5.2		TXNDC17
						UBE2D3	C2orf68		PSMA2		PVRL3
						RP11-244N9.6	RTCB		ENTPD1-AS1		C11orf74
						RP11-462P6.1	MYOM2		FIP1L1		NFIX
						RHBDD2	MALSU1		ZNF821		RAD21
						PQLC1	SELM		RPS12		LANCL1
						CREB1	FTHL17		YEATS4		TTC3
						KIF15	DUSP14		BTBD1		RFK
						ISOC2	LYRM4		RPL14		SNHG9
						GOLGA8Q	USP37		CILP2		TEX38
						SLC8A1-AS1	SCO1		SPPL2B		RP11-415D17.3
						HMGB3	LINC00969		SIL1		RP11-452K12.4
						RSPH10B	MPHOSPH6		TECR		EMC6
						RCL1	KAT7		PET100		UBE2D3
						RP11-102C16.3	CFAP46		PDHX		C6orf99
						FOPNL	UBA3		EFCAB2		TCP1
						C22orf23	CCS		C10orf88		THAP5
						NEK10	NOP56		DEF6		HNRNPA2B1
						LINC00293	ZNF280D		FLOT1		ODC1
						LINC00901	RDH14		HLA-A		MED7
						SLU7	LLNLR-245B6.1		RP11-872J21.3		RORA
						LINC00592	HDLBP		RHBDD2		EPSTI1
						ARL13A	PDCD4		VAMP4		FAM220A
						FAM19A2	ERLIN2		PXDNL		TTLL2
						AC015971.2	PREB		RCN2		NDNF
						ANK2	DCTN1		TTC1		ATPAF1
						LINC00911	PIK3R3		TP53RK		RP11-461O7.1
						FGD3	SPATS2		TSACC		TEPP
						RP11-547D23.1	EIF1		ZNF688		TMF1
						RP1-313I6.12	APTR		RSPH3		CTD-2020K17.4
						CILP2	PITPNA		BET1		CCDC67
						RP11-503L19.1	RNF5		ECH1		CRNDE
						RP11-520D19.1	MCM7		SLC25A31		RP11-111A21.1
						DNAJB8	TCEB3		NDUFS4		PBXIP1
						RP11-548M13.1	PHLPP2		STIP1		AK6
						KATNB1	ZNF546		NMNAT3		SRP14
						THAP2	SVBP		2018-03-11		GFER
						PTP4A1	ERBB2IP		HSPB9		RP11-404L6.2
						EFHD2	AC074117.10		NUDT6		ANKS1B
						C19orf71	SREK1		HAGLR		MIR762HG
						WDR74	LTBP4		RP11-128B16.3		SKAP2
						RP4-712E4.1	C5orf24		TMEM89		EEF1E1
						RBMS3	EXOSC3		APOM		HNRNPU
						RP11-781A6.1	RP11-383M4.6		ORC4		ARHGAP28
						IDI1	PTPRA		DNAJC10		PSMD4
						GABRG3-AS1	EIF3J-AS1		DYDC2		VPS28
						FER	TCP10L2		MAD1L1		AHI1
						RP11-58O3.2	NR6A1		MIIP		PPP1R32
						DDX25	USP34		EFCAB10		CDKN1C
						MIR3976HG	AP2S1		RPS26		PLEKHA1
						CYB5R4	DNAJC5G		RP11-568N6.1		ELAVL4
						LINC00642	SHE		EIF2B3		DPY19L2
						RP11-4K16.2	NCBP3		ZNF789		KIF5C
						PHGDH	PHKB		CCDC74B		CYP2R1
						PABPC1	CHTF8		SNHG10		C17orf50
						RP11-426L16.9	GTF3A		RP1-202O8.3		FHAD1
						PHKG2	CLOCK		FSIP1		ATP1B3
						RP11-628E19.2	SURF1		TRIM37		AGPAT3
						ATP6V1C1	CRNKL1		IMMP1L		DDX39A
						RP11-568N6.1	GTF2I		RP11-756P10.2		HPCA
						DCAF10	SGK494		LRRC49		TRIM42
						OSBP2	ADAL		SRRT		RGMB-AS1
						LINC01350	NUFIP2		RPL19		DCC
						RP11-446F17.3	C9orf40		DAZAP1		LRRCC1
						TTC39B	FRA10AC1		PNMA1		RNF11
						AC007566.10	DENND2C		PRELID3B		RP11-474D1.2
						DHFRL1	MAPK6		DNAJB11		G3BP2
						SLC44A2	PPP1R12A		UQCRC1		GPR18
						EFHC2	DIXDC1		P4HB		RP11-157E14.1
						ADIPOR1	LYST		KHDRBS1		2018-09-02
						AC145123.2	CDKN2D		ATG9B		RIMKLB
						PCSK4	PPDPF		CCDC130		DRG1
						ENOX1	DLEU2		GOLGA8R		ROCK1
						SYMPK	UBE2E2		PAPOLB		URI1
						FEZ1	MIB1		METTL3		ISPD-AS1
						RP11-24P4.1	CUL5		STX17		LINC00935
						DSE	AHCTF1		SDE2		C3orf38
						RP11-526P6.1	SPCS3		C10orf25		PIFO
						MTERF2	ZNF721		ORC3		MRRF
						MTG2	FAM49B		RPS27		ELL
						CYP11B1	CBWD1		CCDC171		PHF20
						RP11-536G4.2	NOC3L		LRRC3B		RP3-325F22.3
						SMAP1	BIRC6		CCDC82		FAM71C
						CBLN1	PSAP		ZFR		BRAP
						ETNK1	PENK		ODC1		MKRN2
						G0S2	YTHDC1		POLR2H		ERICH3
						C2orf42	FEN1		RP11-411B10.2		SOCS1
						OLA1	KIF14		CFAP57
						IPO8	ZCCHC17		CEP57L1
						SUDS3	ARL2BP		NRXN1
						WDR60	MAGEA10		NDUFA12
						ETV2	AC023491.2		STAMBPL1
						MED7	BORCS7		RP11-560G2.1
						LINC01082	SNX4		LMNA
						MAN1A1	SLC39A10		FAM114A2
						CXCL16	BMI1		HENMT1
						NDUFA5	NEU3		NFXL1
						RP11-561O23.5	FAM204A		FNDC3A
						TBC1D26	CBX5		WWP1
						LINC01360	ITFG1		CDK11B
						USP8	TAF7L		PLK4
						PRKCD	COPB2		LINC01505
						LINC00877	COPZ1		COPE
						SRSF12	EHBP1		STK17A
						RP11-973N13.4	RPL10		CDH18
						C10orf107	RNASEH2A		SLC51B
						ANKRD53	SMCHD1		TNPO1
						RP11-517B11.4	FKBP4		RP11-70F11.8
						C15orf41	SPECC1L		MTRNR2L8
						MED26	TEX10		RP1-17K7.2
						LINC00535	LIMS1		EIF5AL1
						SPESP1	METAP2		ZNF222
						CHMP3	SPPL3		RP11-52L5.6
						TEX43	NR2C1		PDAP1
						PRMT5-AS1	MZT2A		U2SURP
						NQO2	NDUFS2		TOPORS-AS1
						MAK	CUEDC2		TP53I3
						AASDHPPT	MFN1		HDDC2
						RP11-627G18.4	TEX11		TWSG1
						TMEM108	RHBDD3		LINC00703
						CDC14A	BDP1		ZNF165
						CHCHD3	MDM4		SRSF10
						SEMA6A-AS1	TMEM141		KB-1410C5.2
						GSTO2	UACA		ARF4
						GPAT3	TOPBP1		HNRNPM
						ACAP1	RFC3		C21orf2
						LRRC28	LINC00116		HIBCH
						COQ5	NAA25		CCDC89
						CFAP61	PHF3		AC114814.3
						C10orf25	UQCRQ		ORMDL2
						AURKC	VMP1		PFKM
						HOXD8	SUMO1		ACADS
						MPP7	FAM114A2		VCX3A
						MIS12	BLOC1S2		ABCF1
						NUDT16	RBM33		ELAVL1
						P4HTM	HERC5		PANK2
						LRRC46	SMIM12		MTG2
						RP4-561L24.3	TMEM30A		FAM150B
						RFX3-AS1	U2AF1L4		FAM161A
						NR3C2	PHYKPL		SLC35D1
						CTD-2313P7.1	LCORL		SPATA2
						ADGRL3	PEG10		WASF2
						COMP	MKLN1		GGTLC1
						RP11-467L13.7	ECHS1		RBM25
						LIN28A	GNL3		ADRBK2
						GPCPD1	XRCC5		HNRNPUL1
						MGC39584	SPTAN1		PPA2
						PEBP4	ZFAND5		ARGLU1
						ZNF677	PPME1		MRPL41
						FBXO25	CENPJ		CTD-2014E2.6
						SCRN1	PTAR1		MINOS1
						CCDC189	DNAJC8		COX20
						INPP4B	FKBP3		CCER1
						RIOK3	MRPL16		MEIG1
						POLK	RALGAPA1		TXNDC9
						ZBTB38	MRPL40		NUP50
						KDM4D	TSPYL2		RPS11
						C3orf22	OXR1		PRKAA1
						RP11-73G16.3	GOLGA1		KCNMA1-AS1
						CWC15	NDUFB5		SMIM22
						TRIM61	ZNF655		UBAP1
						DCAF7	TAF1D		AC093901.1
						RP13-436F16.1	C6orf62		CD19
						STK40	LSM12		LRRC28
						DGCR5	LENG8		RPS17
						CPXM2	TMEM60		SAT2
						TRAF5	KDM4B		CDIPT
						EFCAB10	DLD		RNPC3
						STX17-AS1	CNTD1		AC079354.5
						GAS2L1	ANKRD18B		CEP135
						RWDD2A	NOP16		EIF6
[truncated: 527 more rows]
