# Supplementary material for: The adult human testis transcriptional cell atlas
Source: Cell Res. 2018 Oct 12;28(12):1141–57. doi: 10.1038/s41422-018-0099-2 (PMC6274646; doi:10.1038/s41422-018-0099-2)
Supplement: Supplementary file 14 — Supplementary information, Table S6 [file 41422_2018_99_MOESM14_ESM.xlsx]

## Sheet: table s6
Supplementary information, Table S6: Sequences for seqFISH Probes.
name	sequence
TCF3	gAggAgggCAgCAAACgggAAgAgTCTTCCTTTACgATATGCAGGGCATCGTTATAAAATGTCACGTTTATTGCT
TCF3	gAggAgggCAgCAAACgggAAgAgTCTTCCTTTACgATATTTGAAAACCATCTTGAGGCACTCAGATCACACCCC
TCF3	gAggAgggCAgCAAACgggAAgAgTCTTCCTTTACgATATCCCAATCATCCAGCCAGCTGTGTTGACACGTATAC
TCF3	gAggAgggCAgCAAACgggAAgAgTCTTCCTTTACgATATAATGTGGATGAAGAGAGGCTGCTGTGCGACTCAGT
TCF3	gAggAgggCAgCAAACgggAAgAgTCTTCCTTTACgATATGCCCGCCCAGTGACATGGGGCCGGTGAAACCTGAG
TCF3	gAggAgggCAgCAAACgggAAgAgTCTTCCTTTACgATATCAGGACAGGTCTCTGAATCCACCTGAAAGAGGGTC
TCF3	gAggAgggCAgCAAACgggAAgAgTCTTCCTTTACgATATGGAGCACGTGGATGGCCTCGTCCAGGTGGTCTTCT
TCF3	gAggAgggCAgCAAACgggAAgAgTCTTCCTTTACgATATTCTATGCAGAACGCACAGTTCCAGAGGCTATGGGG
TCF3	gAggAgggCAgCAAACgggAAgAgTCTTCCTTTACgATATTGCCGGAGTAGGAGGGGTAGTACTGGGAGGTCCCC
TCF3	gAggAgggCAgCAAACgggAAgAgTCTTCCTTTACgATATGACTCCAGAGCTCGGCTGAGGGGTGCAGGCTGCCA
TCF3	gAggAgggCAgCAAACgggAAgAgTCTTCCTTTACgATATCCGGCCCTTCCCGTTGGTGACAGGCAGCGGGAACA
TCF3	gAggAgggCAgCAAACgggAAgAgTCTTCCTTTACgATATTGGTTCATTCTCCTGGGGCCAGGGCGGGCACCTCA
TCF3	gAggAgggCAgCAAACgggAAgAgTCTTCCTTTACgATATCCAACCACACCTGACACCTTTTCCTCTTCTCGCCG
TCF3	gAggAgggCAgCAAACgggAAgAgTCTTCCTTTACgATATACTGTAGGAGTCGGGAGGCCGAGACAGGTCAGGGA
TCF3	gAggAgggCAgCAAACgggAAgAgTCTTCCTTTACgATATCCCAGGAACTGCTGTTTCTTCCTCCTCGCGCTGGG
FGFR3	CCTCAACCTACCTCCAACTCTCACCATATTCgCTTCATATACATTCTTGGCCGTCCCTCTATCGGCGGGATAAAC
FGFR3	CCTCAACCTACCTCCAACTCTCACCATATTCgCTTCATATAGTTCGTCGCTGGGTTAACAAAATCGCACCTGCCG
FGFR3	CCTCAACCTACCTCCAACTCTCACCATATTCgCTTCATATATCTAATAACATCGGAACCTGCACACAGGGCCGGC
FGFR3	CCTCAACCTACCTCCAACTCTCACCATATTCgCTTCATATCAGACTCAGGGCCCAGTAACAGTACAGAACGAACC
FGFR3	CCTCAACCTACCTCCAACTCTCACCATATTCgCTTCATATGTGGGAACAAGAGTGCCAGGGGCCCATAAATAGCT
FGFR3	CCTCAACCTACCTCCAACTCTCACCATATTCgCTTCATATCGTCTTCTTGTAGTAGTCGAGGTTGTGCACGTCCC
FGFR3	CCTCAACCTACCTCCAACTCTCACCATATTCgCTTCATATAACTCTCCGCCATGTGGCCAGCTAAATGCTGGAAG
FGFR3	CCTCAACCTACCTCCAACTCTCACCATATTCgCTTCATATACAACCTTTTAGGCTTGGAGGGGATCCTCCAGCTC
FGFR3	CCTCAACCTACCTCCAACTCTCACCATATTCgCTTCATATATTTCAGTCTCTGAGGGGCAGGGTGGGAAGTGGGA
FGFR3	CCTCAACCTACCTCCAACTCTCACCATATTCgCTTCATATTCTGCCGGATGCTGCCAAACTTGTTCTCCACGACG
FGFR3	CCTCAACCTACCTCCAACTCTCACCATATTCgCTTCATATAAAACTGCGGTGCCAGAAAAGGCCCTGGTCCTCTG
FGFR3	CCTCAACCTACCTCCAACTCTCACCATATTCgCTTCATATACCTTGCTGCCATTCACCTCCACGTGCTTGAGCCA
FGFR3	CCTCAACCTACCTCCAACTCTCACCATATTCgCTTCATATCTGCGTGCAGGCGCCCAGCAGGTTGATGATGTTTT
FGFR3	CCTCAACCTACCTCCAACTCTCACCATATTCgCTTCATATTTCAGCATCTTCACGGCTACGGTGACAGGCTTGGC
FGFR3	CCTCAACCTACCTCCAACTCTCACCATATTCgCTTCATATAGCGTGAAGATCTCCCAGAGCAGGACCCCAAAGGA
FGFR3	CCTCAACCTACCTCCAACTCTCACCATATTCgCTTCATATTGTCACCCGCACACTGAAGTGGCACAGTACGCGCT
FGFR3	CTCACTCCCAATCTCTATCTACCCTACAAATCCAATATATCGGAACTCCCTGCCGTTCTTCAGCCAGGAGATGGA
FGFR3	CTCACTCCCAATCTCTATCTACCCTACAAATCCAATATATCTCTCCATCTGCACTGAGTCTCATGCCGGGGAGTG
FGFR3	CTCACTCCCAATCTCTATCTACCCTACAAATCCAATATATCTAACACCCCAGGCACAAGGTGCTGGACATGTGGG
FGFR3	CTCACTCCCAATCTCTATCTACCCTACAAATCCAATATATACACCCAGGGTACCTCTGCACCTGGAGGCAAGATG
FGFR3	CTCACTCCCAATCTCTATCTACCCTACAAATCCAATATATACCATGCACTGGGCCCCAAGAAGAGACCACCCTGA
FGFR3	CTCACTCCCAATCTCTATCTACCCTACAAATCCAATATATACGTCACTCTGGTGAGTGTAGACTCGGTCAAACAA
FGFR3	CTCACTCCCAATCTCTATCTACCCTACAAATCCAATATATATCTTCATCACGTTGTCCTCGGTCACCAGCACATT
FGFR3	CTCACTCCCAATCTCTATCTACCCTACAAATCCAATATATTGCTCCTCGGGCGGCTTGCAGGTGTCGAAGGAGTA
FGFR3	CTCACTCCCAATCTCTATCTACCCTACAAATCCAATATATGGAGTACTGCTCGAAAGGCGCCGACAGGTCCAGGT
FGFR3	CTCACTCCCAATCTCTATCTACCCTACAAATCCAATATATCCACCCTGTGATGTCCCGTGGTGCAAAGGCAGAGG
FGFR3	CTCACTCCCAATCTCTATCTACCCTACAAATCCAATATATGCTGCAGCACCAGTCAGGAGACCGTTGCACAGCAG
FGFR3	CTCACTCCCAATCTCTATCTACCCTACAAATCCAATATATTGCGCACCAGTGGTGTGTTGGAGCTCATGGACGCG
FGFR3	CTCACTCCCAATCTCTATCTACCCTACAAATCCAATATATCATCCTTGACCCAGACAGTGGGCCCCATGGGACCA
FGFR3	CTCACTCCCAATCTCTATCTACCCTACAAATCCAATATATTGCATAAAAGGTAAAGGCTCCCATCTTCAGGTACC
FGFR3	CTCACTCCCAATCTCTATCTACCCTACAAATCCAATATATCCCCAGGGTCGCAGGCCTCCGTTGTACCAGCCTTT
FGFR3	CTCACTCCCAATCTCTATCTACCCTACAAATCCAATATATGAGTCCTCGTGGGAGGCATTCAGCACCTGCAGCCG
ETV5	CCTCAACCTACCTCCAACTCTCACCATATTCgCTTCATATGGGAGCTGCAGGGACAATAGGTTCTGACATTTGCC
ETV5	CCTCAACCTACCTCCAACTCTCACCATATTCgCTTCATATGAAGGGGTGGCAGGGTTCAGACAGTTGTCTCTGAA
ETV5	CCTCAACCTACCTCCAACTCTCACCATATTCgCTTCATATGCCCCTCTCGATACATGGTAGGCTCCTGTTTGACT
ETV5	CCTCAACCTACCTCCAACTCTCACCATATTCgCTTCATATATGTCCAGGAGGTAAGCGGGGCTGTCTTCAAAGTG
ETV5	CCTCAACCTACCTCCAACTCTCACCATATTCgCTTCATATTAGTAAGCAAAGCCTTCGGCATAGGGGAGGCTGCT
ETV5	CCTCAACCTACCTCCAACTCTCACCATATTCgCTTCATATCCCCTCTCATGTAGGATGACTGGCAGTTAGGCACT
ETV5	CCTCAACCTACCTCCAACTCTCACCATATTCgCTTCATATCCGGGACCCCATGTTCATAGAGTGGGTCATGGTAT
ETV5	CCTCAACCTACCTCCAACTCTCACCATATTCgCTTCATATGTTTGATCTTGGTTGGAGGTGGGGCATGAAGCACC
ETV5	CCTCAACCTACCTCCAACTCTCACCATATTCgCTTCATATCTTGATTCCCATTGGTGACTGGAACCCGTGTGCTG
ETV5	CCTCAACCTACCTCCAACTCTCACCATATTCgCTTCATATTCAAGAAGGGTGACCAGGAACTGCCACAGCTGAAG
ETV5	CCTCAACCTACCTCCAACTCTCACCATATTCgCTTCATATAATGTTTGCTGCTGTGGTCCAGGCTCTGGAAGCGA
ETV5	CCTCAACCTACCTCCAACTCTCACCATATTCgCTTCATATACTGGGGCGATTATCTCCAGGAACTCCTGGCTGAG
ETV5	CCTCAACCTACCTCCAACTCTCACCATATTCgCTTCATATGGAAAGCCATGGAGAAGAGGGCATCTGGGTCACAG
ETV5	CCTCAACCTACCTCCAACTCTCACCATATTCgCTTCATATGATGCCCTTTTCATAGTAATAGCGGAGAGAGCGGC
ETV5	CCTCAACCTACCTCCAACTCTCACCATATTCgCTTCATATCCAGTCTCTCAGGCACAACACAAGTGTCGTCAAAG
ETV5	CCTCAACCTACCTCCAACTCTCACCATATTCgCTTCATATAGTTCATGGCTGGCCGGTTCTTCTGGATGCCCCAG
ETV5	CCTCAACCTACCTCCAACTCTCACCATATTCgCTTCATATGGTGCCAATCCAGAGACAGCTTGGGTTCTCCAGAT
ETV5	CCTCAACCTACCTCCAACTCTCACCATATTCgCTTCATATCTCAGCAAAGCCCCTCTCAAGCTGCAGTGTCTTCA
ETV5	CCTCAACCTACCTCCAACTCTCACCATATTCgCTTCATATCTAAGCTTGTGTCCAGGCTGCCCTGCACACTTCAA
ETV5	CCTCAACCTACCTCCAACTCTCACCATATTCgCTTCATATCAGCTGGCAGGTTCAAGCCTTTCTGCACTGTAGAC
ETV5	CCTCAACCTACCTCCAACTCTCACCATATTCgCTTCATATGGCCCTGGCTAAAGGACACAGTGCACAGTTACCAA
ETV5	CCTCAACCTACCTCCAACTCTCACCATATTCgCTTCATATGCAGGGGAGGGGTAGCTCAAGCTACAGAGGATTAT
ETV5	CCTCAACCTACCTCCAACTCTCACCATATTCgCTTCATATTCCACACTCAGCCACGTGATTGGGAAGAGAAAGGG
ETV5	CCTCAACCTACCTCCAACTCTCACCATATTCgCTTCATATCAGGGAAGAATCCCAAGGGTTTTCACCAGGTGACC
ETV5	CCTCAACCTACCTCCAACTCTCACCATATTCgCTTCATATCCCGTCCATGGTGCTTTCAGCGTCTCTAATACCAC
ETV5	CCTCAACCTACCTCCAACTCTCACCATATTCgCTTCATATCCACTGCCCTTGTTTGCCTGAATGGGAACTGCTAG
ETV5	CCTCAACCTACCTCCAACTCTCACCATATTCgCTTCATATGAATATAACGCAGCTTGGCAGGATGCATACGGCCC
ETV5	CCTCAACCTACCTCCAACTCTCACCATATTCgCTTCATATTTGAGAACCACGGAGTGGGGAACAGCTGTTCTGAC
ETV5	CCTCAACCTACCTCCAACTCTCACCATATTCgCTTCATATCCGGGAGGTGCATGAGTCCAATGGGAATGCAACCG
ETV5	CCTCAACCTACCTCCAACTCTCACCATATTCgCTTCATATTCGCTGAGGTGGCACTCGGACTCTGCCTTCAGGAA
ETV5	CCTCAACCTACCTCCAACTCTCACCATATTCgCTTCATATCACAGACAAATTTGTAGACGTATCGCTCTCCAGCC
ETV5	CCTCAACCTACCTCCAACTCTCACCATATTCgCTTCATATTGCTAGCACTGTTGCTTACCTGTCAGTATCACACG
ETV5	CCTCAACCTACCTCCAACTCTCACCATATTCgCTTCATATCCCAGAAACCTCATCAGAATCAAGAGTTGAGGCAC
ETV5	CCTCAACCTACCTCCAACTCTCACCATATTCgCTTCATATAAAACTTCCTCTTTCTGTCAATCACAGGCCGCCCT
ETV5	CCTCAACCTACCTCCAACTCTCACCATATTCgCTTCATATGATGCAGATTGTCACATACTATGTCCCGTTTTGCG
ETV5	CCTCAACCTACCTCCAACTCTCACCATATTCgCTTCATATCTTTGCATGTATTGTCCATGGTAAGGAGACTCCAT
ETV5	CCTCAACCTACCTCCAACTCTCACCATATTCgCTTCATATGCATTTACAACAAATAAATCTCTAGCCAGCTGGGG
ETV5	CCTCAACCTACCTCCAACTCTCACCATATTCgCTTCATATGACTGAAAATCTGGGACAAACTGTTCATCATCAGG
L1TD1	gTCCCTgCCTCTATATCTCCACTCAACTTTAACCCgATATTGTAACTAAGGACTGAGAGGATTCCCGATCTCTGG
L1TD1	gTCCCTgCCTCTATATCTCCACTCAACTTTAACCCgATATGATTATTTGCTGAAACTCTGTCCTACTACTGGAGT
L1TD1	gTCCCTgCCTCTATATCTCCACTCAACTTTAACCCgATATCTTCCTCCTCTGATTCAGAATCCTCTACAGAGTCA
L1TD1	gTCCCTgCCTCTATATCTCCACTCAACTTTAACCCgATATAGAGCAGGACTCGGGTCTACTCTAAGCTGTGCCTT
L1TD1	gTCCCTgCCTCTATATCTCCACTCAACTTTAACCCgATATCCCCAAGTACGCTATTAGCTGTCCATCCTTCTGGG
L1TD1	gTCCCTgCCTCTATATCTCCACTCAACTTTAACCCgATATTGAGGGAGAGGCCAAACATAAGGTCAGACAGGGTG
L1TD1	gTCCCTgCCTCTATATCTCCACTCAACTTTAACCCgATATTGGACGACTGAGGAGCGAACAAAGTGAGGATGGAG
L1TD1	gTCCCTgCCTCTATATCTCCACTCAACTTTAACCCgATATCTCCTCCTCCAGCCCTGAGGTATCTTCATCATCCT
L1TD1	gTCCCTgCCTCTATATCTCCACTCAACTTTAACCCgATATCCTGGGTTTTGTGCACCACCTGGTGTTTCACCAAC
L1TD1	gTCCCTgCCTCTATATCTCCACTCAACTTTAACCCgATATGCCTCTTCATCCAGCTCCTCTAGCTCGGAAAACTC
L1TD1	gTCCCTgCCTCTATATCTCCACTCAACTTTAACCCgATATCCTCCTCCAACCCTGAAGCCTCTTCTTCTTCTTCC
L1TD1	gTCCCTgCCTCTATATCTCCACTCAACTTTAACCCgATATACATTGACAGGTTATCTTGACAGGTGCAGCCCTCC
L1TD1	gTCCCTgCCTCTATATCTCCACTCAACTTTAACCCgATATGGGGAGGAAAGCATATTGTTTGTAGTCACCCTGGC
L1TD1	gTCCCTgCCTCTATATCTCCACTCAACTTTAACCCgATATCTCAGCAGTTCATCCGCCTCTGTACCTTCGCTGGG
L1TD1	gTCCCTgCCTCTATATCTCCACTCAACTTTAACCCgATATGAAGCTCAAGCCATCACTGGTTATTTCTCCAGCTC
L1TD1	gTCCCTgCCTCTATATCTCCACTCAACTTTAACCCgATATCCTGTTTCAGAGCTCTTTCCTTCTTCTTCCTCCTC
L1TD1	gTCCCTgCCTCTATATCTCCACTCAACTTTAACCCgATATTGAAAGGTTGAGTCCTGTTCTGAAGTCTGTTCCTC
L1TD1	gTCCCTgCCTCTATATCTCCACTCAACTTTAACCCgATATTTTCCATGCCATCACTGGTTATCTCAACTTCATGC
L1TD1	gTCCCTgCCTCTATATCTCCACTCAACTTTAACCCgATATCAGAGTCCCCAACCAAATAACTAAAGGGAATTTCT
PIWIL4	CTCACTCCCAATCTCTATCTACCCTACAAATCCAATATATCTCTGCATATGGTCGGGCTTCAAGCCGTTGTCATC
PIWIL4	CTCACTCCCAATCTCTATCTACCCTACAAATCCAATATATCCCCAGTCACAGCCTTGAGCTTATGGCAGATTTGC
PIWIL4	CTCACTCCCAATCTCTATCTACCCTACAAATCCAATATATCCCAGAGTGGCCACAAGAGCTGCAAAGTCTCAGTT
PIWIL4	CTCACTCCCAATCTCTATCTACCCTACAAATCCAATATATCTCTGGCCTTCACTCGGGCTCTTCCACTCATGTTC
PIWIL4	CTCACTCCCAATCTCTATCTACCCTACAAATCCAATATATTGTTTTGCTTTGGCTACAGATGGCGACGGTGTGAC
PIWIL4	CTCACTCCCAATCTCTATCTACCCTACAAATCCAATATATTTATAGTAGGTAGGACTAACAGTTCCCCGGCAGGC
PIWIL4	CTCACTCCCAATCTCTATCTACCCTACAAATCCAATATATTCCCCAGGTCTCTAGTTCAAAGCGAGCATTGGTAT
PIWIL4	CTCACTCCCAATCTCTATCTACCCTACAAATCCAATATATTTGTAACTCACATCAGCACTAAACAGGAGCTTCCT
PIWIL4	CTCACTCCCAATCTCTATCTACCCTACAAATCCAATATATCATAATAGGTCTTCTGATTAGAAGGCAGAATGCAC
PIWIL4	CTCACTCCCAATCTCTATCTACCCTACAAATCCAATATATTTCATTTCGGTAAAGAATCGTGGCATGCACTTCTT
PIWIL4	CTCACTCCCAATCTCTATCTACCCTACAAATCCAATATATCGTCGAATGCTTTTGCTTTGTTGGAAAGTTCACTA
PIWIL4	CTCACTCCCAATCTCTATCTACCCTACAAATCCAATATATACATTAAATCCCATGGAACCTGCAACTCTTCTCAA
PIWIL4	CTCACTCCCAATCTCTATCTACCCTACAAATCCAATATATCTGAAGATGATATTGAAGACCTGGATGCACACGGG
PIWIL4	CTCACTCCCAATCTCTATCTACCCTACAAATCCAATATATGGCTTGGGACTGGGCAGTCTGAGCTCAAATATTTT
PIWIL4	CTCACTCCCAATCTCTATCTACCCTACAAATCCAATATATTTTGAGCTGGATTCTGCCACACTGCTCAGCAGCTG
PIWIL4	CTCACTCCCAATCTCTATCTACCCTACAAATCCAATATATGAGCTGAGCCTCACTGTTGTCATTTCTCTTCTTCT
PIWIL4	CTCACTCCCAATCTCTATCTACCCTACAAATCCAATATATGTCTGGGTGAAACAGGACAAGCCAGTTCTTTGACA
PIWIL4	CTCACTCCCAATCTCTATCTACCCTACAAATCCAATATATGTACTTCCAGCATCACCAGAAGATATCCCATATTT
PIWIL4	CTCACTCCCAATCTCTATCTACCCTACAAATCCAATATATGGATTGTCCATCTAGTGATGCCAGTAGTTCATGCC
PIWIL4	CTCACTCCCAATCTCTATCTACCCTACAAATCCAATATATCGAATATCCTTGGACCAGTCAGCAGCAGACACAGG
PIWIL4	CTCACTCCCAATCTCTATCTACCCTACAAATCCAATATATAAATGCGTCCGAGGCCCGTGCGTGGGTGGAGAAGG
PIWIL4	CTCACTCCCAATCTCTATCTACCCTACAAATCCAATATATTTCAATAAGTGTTTTCAGCTGACCATCCCCTACAC
PIWIL4	CTCACTCCCAATCTCTATCTACCCTACAAATCCAATATATGTAGTAATCCACATAGGTGATCTCGGTGCCATCCC
PIWIL4	CTCACTCCCAATCTCTATCTACCCTACAAATCCAATATATTGAAGGCACAATCCGGCCAGTCAGAGATATCTGGC
PIWIL4	CTCACTCCCAATCTCTATCTACCCTACAAATCCAATATATGTCACATGGTACTGGTATAGCTGCCAGTCTTGGGG
PIWIL4	CTCACTCCCAATCTCTATCTACCCTACAAATCCAATATATTCGCCTCCGAGCTTGCAAGTCATCTGCATAGCGAT
PIWIL4	CTCACTCCCAATCTCTATCTACCCTACAAATCCAATATATCCGGCAGGCCACCTGGCTGATCAGATAAAAGTCAT
PIWIL4	CTCACTCCCAATCTCTATCTACCCTACAAATCCAATATATCCAGAACCGTCTCATTCCGGAGGACTTTGTAACTC
PIWIL4	CTCACTCCCAATCTCTATCTACCCTACAAATCCAATATATGTGTTGCTTCTGAATCCACAACAGTGCCAAGTGGG
PIWIL4	CTCACTCCCAATCTCTATCTACCCTACAAATCCAATATATAGGTAGAAGAGATGGTTGGCTAATTCCAGACTGGG
PIWIL4	CTCACTCCCAATCTCTATCTACCCTACAAATCCAATATATCAGAAAGCTCTCGGCAACATATTCAGTTCTGTCGC
PIWIL4	CTCACTCCCAATCTCTATCTACCCTACAAATCCAATATATCAGACTAACAAGCATGGGCTGATTCAGGTCCGATA
PIWIL4	CTCACTCCCAATCTCTATCTACCCTACAAATCCAATATATAAGGACAATGAGCCCTATTAGCTGCTTCTCACACG
PIWIL4	CTCACTCCCAATCTCTATCTACCCTACAAATCCAATATATTCATCATGCCCTGTTTATTCAAGGTCCGAGCAAGC
PIWIL4	CTCACTCCCAATCTCTATCTACCCTACAAATCCAATATATCGGCCAGTTGTAGTACAGGTGGCACAATTTGAATG
PIWIL4	CTCACTCCCAATCTCTATCTACCCTACAAATCCAATATATCAATGGCGAGGCTTGGATGCGCCCCACTTCTGTGG
PIWIL4	CTCACTCCCAATCTCTATCTACCCTACAAATCCAATATATAATATGACACAGAAATGGCAAACCCAGGCCAAAGG
PIWIL4	CTCACTCCCAATCTCTATCTACCCTACAAATCCAATATATGAGGTTTGTAACCAGTTTCACAGGTATTCCACTGG
PIWIL4	CTCACTCCCAATCTCTATCTACCCTACAAATCCAATATATTTATGAATGCTTTGTGCCACCAGAAAGGTCAGCTT
